# Supplementary material for: AtLSG1-2 Regulates Leaf Growth by Affecting Cell Proliferation and the Onset of Endoreduplication and Synergistically Interacts with AtNMD3 during Cell Proliferation Process
Source: Front Plant Sci. 2017 Mar 10;8:337. doi: 10.3389/fpls.2017.00337 (PMC5344897; doi:10.3389/fpls.2017.00337)
Supplement: TABLE S1 — Differentially regulated genes. [file Table_1.XLS]

## Sheet: original
Accesion number	test_id	gene_id	gene	locus	sample_1	sample_2	status	value_1	value_2	log2(fold_change)	test_stat	p_value	q_value	significant	annotation
AT3G20660.1	XLOC_009929	XLOC_009929	2013-10-04	3:7225755-7228568	col0_3	083_3	OK	2.59848	36.0154	3.79287	-4.10969	3.96191e-05	0.00313219	yes	organic cation/carnitine transporter4 (4-Oct); FUNCTIONS IN: carbohydrate transmembrane transporter activity, sugar:hydrogen symporter activity; INVOLVED IN: transport, transmembrane transport; LOCATED IN: chloroplast thylakoid membrane, membrane; EXPRESSED IN: 13 plant structures; EXPRESSED DURING: 6 growth stages; CONTAINS InterPro DOMAIN/s: Sugar transporter, conserved site (InterPro:IPR005829…
AT5G23395.1	XLOC_017788	XLOC_017788	-	5:7891040-7891614	col0_3	083_3	OK	6.01904	86.2985	3.84173	-6.48577	8.82825e-11	4.5067e-08	yes	Encodes Mia40, a component of the mitochondrial intermembrane space assembly machinery involved in the import pathway of the small intermembrane space proteins.
AT2G17530.3	XLOC_004944	XLOC_004944	-	2:7632819-7633852	col0_3	083_3	OK	6.97686	104.036	3.89836	-4.40829	1.04192e-05	0.00101727	yes
AT1G77690.1	XLOC_004405	XLOC_004405	-	1:29208905-29210151	col0_3	083_3	OK	0	31.5628	1.79769e+308	1.79769e+308	0.00432777	0.0878407	no	Encodes an auxin influx carrier LAX3 (Like Aux1) that promotes lateral root emergence. Auxin-induced expression of LAX3 in turn induces a selection of cell-wall-remodelling enzymes, which are likely to promote cell separation in advance of developing lateral root primordia.
AT1G61510.1	XLOC_004656	XLOC_004656	-	1:23032912-23033045	col0_3	083_3	OK	0	1468.43	1.79769e+308	1.79769e+308	0.00895702	0.131608	no	transposable element gene; transposase IS4 family protein, contains Pfam profile: PF01609 transposase DDE domain
AT1G78030.1	XLOC_004688	XLOC_004688	-	1:29428038-29428185	col0_3	083_3	OK	0	560.348	1.79769e+308	1.79769e+308	0.00895702	0.131608	no	unknown protein; BEST Arabidopsis thaliana protein match is: Protein of unknown function (duplicated DUF1399) (TAIR:AT4G37900.1); Has 6 Blast hits to 6 proteins in 2 species: Archae - 0; Bacteria - 0; Metazoa - 0; Fungi - 0; Plants - 6; Viruses - 0; Other Eukaryotes - 0 (source: NCBI BLink).
AT5G50375.1	XLOC_015125	XLOC_015125	-	5:20540473-20540858	col0_3	083_3	OK	0	16.7873	1.79769e+308	1.79769e+308	0.0112536	0.14883	no
AT2G41090.1	XLOC_005753	XLOC_005753	-	2:17137368-17137638	col0_3	083_3	OK	0	170.789	1.79769e+308	1.79769e+308	0.0142945	0.162872	no	Calcium-binding EF-hand family protein; FUNCTIONS IN: calcium ion binding; LOCATED IN: cellular_component unknown; EXPRESSED IN: 21 plant structures; EXPRESSED DURING: 14 growth stages; CONTAINS InterPro DOMAIN/s: EF-Hand 1, calcium-binding site (InterPro:IPR018247), EF-HAND 2 (InterPro:IPR018249), EF-hand-like domain (InterPro:IPR011992), Calcium-binding EF-hand (InterPro:IPR002048), EF-hand (In…
AT2G40940.1	XLOC_007431	XLOC_007431	-	2:17092616-17092915	col0_3	083_3	OK	0	13.3373	1.79769e+308	1.79769e+308	0.0161776	0.173497	no	Ethylene receptor, subfamily 1. Has histidine kinase activity.
AT5G12440.3	XLOC_016160	XLOC_016160	-	5:4041620-4042108	col0_3	083_3	OK	0	238.531	1.79769e+308	1.79769e+308	0.0161776	0.173497	no
AT2G31350.1	XLOC_007404	XLOC_007404	-	2:13504399-13504649	col0_3	083_3	OK	0	21.8434	1.79769e+308	1.79769e+308	0.0183615	0.180553	no	Encodes a mitochondrial glyoxalase 2 that can accommodate a number of different metal centers and with the predominant metal center being Fe(III)Zn(II).
AT1G51200.3	XLOC_004636	XLOC_004636	-	1:19125217-19125399	col0_3	083_3	OK	0	86.3392	1.79769e+308	1.79769e+308	0.0209036	0.191826	no
AT4G20150.1	XLOC_013670	XLOC_013670	-	4:10945723-10945895	col0_3	083_3	OK	0	122.177	1.79769e+308	1.79769e+308	0.0209036	0.191826	no	unknown protein; FUNCTIONS IN: molecular_function unknown; INVOLVED IN: biological_process unknown; LOCATED IN: mitochondrion, plasma membrane, mitochondrial respiratory chain complex I, respiratory chain complex I; EXPRESSED IN: 24 plant structures; EXPRESSED DURING: 15 growth stages; Has 30201 Blast hits to 17322 proteins in 780 species: Archae - 12; Bacteria - 1396; Metazoa - 17338; Fungi - 34…
AT2G04900.1	XLOC_007352	XLOC_007352	-	2:1781079-1781487	col0_3	083_3	OK	5.21241	0	-1.79769e+308	-1.79769e+308	0.0218966	0.194737	no	unknown protein; FUNCTIONS IN: molecular_function unknown; INVOLVED IN: N-terminal protein myristoylation; LOCATED IN: cellular_component unknown; EXPRESSED IN: 23 plant structures; EXPRESSED DURING: 15 growth stages; CONTAINS InterPro DOMAIN/s: Protein of unknown function DUF423 (InterPro:IPR006696); Has 1824 Blast hits to 1824 proteins in 878 species: Archae - 0; Bacteria - 1498; Metazoa - 118;…
AT1G63100.1	XLOC_003900	XLOC_003900	-	1:23401804-23401978	col0_3	083_3	OK	0	115.554	1.79769e+308	1.79769e+308	0.0238744	0.201304	no	GRAS family transcription factor; CONTAINS InterPro DOMAIN/s: Transcription factor GRAS (InterPro:IPR005202); BEST Arabidopsis thaliana protein match is: GRAS family transcription factor (TAIR:AT3G54220.1); Has 2506 Blast hits to 2453 proteins in 309 species: Archae - 0; Bacteria - 4; Metazoa - 16; Fungi - 0; Plants - 2441; Viruses - 0; Other Eukaryotes - 45 (source: NCBI BLink).
AT2G39930.1	XLOC_007429	XLOC_007429	-	2:16984401-16984656	col0_3	083_3	OK	0	18.149	1.79769e+308	1.79769e+308	0.0238744	0.201304	no	Encodes an isoamylase-type debranching enzyme. Mutations in this gene cause the loss of detectable isoamylase activity and the disruption of normal starch structure. Mutants have reduced starch content and abnormally structured amylopectins and phytoglycogens. It has been postulated that AtISA1 interacts with AtISA2 to form the Iso1 complex.
AT5G16050.1	XLOC_017765	XLOC_017765	-	5:5286440-5286575	col0_3	083_3	OK	0	837.168	1.79769e+308	1.79769e+308	0.0238744	0.201304	no	Encodes GF14 upsilon chain, a 14-3-3 gene family member.
AT1G29530.1	XLOC_003266	XLOC_003266	-	1:10328207-10329012	col0_3	083_3	OK	0	41.1651	1.79769e+308	1.79769e+308	0.0273609	0.213196	no	unknown protein; BEST Arabidopsis thaliana protein match is: unknown protein (TAIR:AT2G34310.3); Has 84 Blast hits to 78 proteins in 24 species: Archae - 2; Bacteria - 4; Metazoa - 9; Fungi - 8; Plants - 55; Viruses - 0; Other Eukaryotes - 6 (source: NCBI BLink).
AT2G17033.1	XLOC_007366	XLOC_007366	-	2:7453907-7454076	col0_3	083_3	OK	0	121.015	1.79769e+308	1.79769e+308	0.0273609	0.213196	no
AT2G19750.1	XLOC_007376	XLOC_007376	-	2:8684158-8684346	col0_3	083_3	OK	0	63.3728	1.79769e+308	1.79769e+308	0.0273609	0.213196	no	Ribosomal protein S30 family protein; FUNCTIONS IN: structural constituent of ribosome; INVOLVED IN: translation; LOCATED IN: cytosolic small ribosomal subunit, ribosome; EXPRESSED IN: 22 plant structures; EXPRESSED DURING: 13 growth stages; CONTAINS InterPro DOMAIN/s: Ribosomal protein S30 (InterPro:IPR006846); BEST Arabidopsis thaliana protein match is: Ribosomal protein S30 family protein (TAI…
AT3G53400.1	XLOC_008822	XLOC_008822	-	3:19802604-19802880	col0_3	083_3	OK	0	58.5277	1.79769e+308	1.79769e+308	0.0273609	0.213196	no	BEST Arabidopsis thaliana protein match is: conserved peptide upstream open reading frame 47 (TAIR:AT5G03190.1); Has 285 Blast hits to 285 proteins in 23 species: Archae - 0; Bacteria - 0; Metazoa - 1; Fungi - 0; Plants - 279; Viruses - 0; Other Eukaryotes - 5 (source: NCBI BLink).
AT4G36060.1	XLOC_012159	XLOC_012159	-	4:17081449-17082276	col0_3	083_3	OK	0	15.3495	1.79769e+308	1.79769e+308	0.0273609	0.213196	no	basic Helix-Loop-Helix 11 (bHLH11); FUNCTIONS IN: DNA binding, sequence-specific DNA binding transcription factor activity; INVOLVED IN: regulation of transcription; LOCATED IN: nucleus, chloroplast, cytoplasm; CONTAINS InterPro DOMAIN/s: Helix-loop-helix DNA-binding domain (InterPro:IPR001092), Helix-loop-helix DNA-binding (InterPro:IPR011598); BEST Arabidopsis thaliana protein match is: basic h…
AT4G30260.1	XLOC_013686	XLOC_013686	-	4:14916775-14917036	col0_3	083_3	OK	0	15.7567	1.79769e+308	1.79769e+308	0.0273609	0.213196	no	Integral membrane Yip1 family protein; FUNCTIONS IN: molecular_function unknown; INVOLVED IN: biological_process unknown; LOCATED IN: plasma membrane; EXPRESSED IN: callus; CONTAINS InterPro DOMAIN/s: Yip1 domain (InterPro:IPR006977); BEST Arabidopsis thaliana protein match is: Integral membrane Yip1 family protein (TAIR:AT2G18840.1); Has 30201 Blast hits to 17322 proteins in 780 species: Archae …
AT1G43580.1	XLOC_003433	XLOC_003433	-	1:16416890-16417776	col0_3	083_3	OK	2.05265	0	-1.79769e+308	-1.79769e+308	0.0274247	0.213507	no	Sphingomyelin synthetase family protein; Has 50 Blast hits to 47 proteins in 19 species: Archae - 0; Bacteria - 0; Metazoa - 0; Fungi - 0; Plants - 42; Viruses - 0; Other Eukaryotes - 8 (source: NCBI BLink).
AT3G30775.1	XLOC_010206	XLOC_010206	-	3:12559376-12560068	col0_3	083_3	OK	98.5681	52.723	-0.902687	2.19028	0.0285036	0.218001	no	Encodes a proline oxidase that is predicted to localize to the inner mitochondrial membrane, its mRNA expression induced by high levels of Al and by osmotic stress. The promoter contains an L-proline-inducible element.
AT1G21400.1	XLOC_004587	XLOC_004587	-	1:7641344-7641523	col0_3	083_3	OK	0	78.4643	1.79769e+308	1.79769e+308	0.0314715	0.223668	no	Thiamin diphosphate-binding fold (THDP-binding) superfamily protein; FUNCTIONS IN: oxidoreductase activity, acting on the aldehyde or oxo group of donors, disulfide as acceptor, 3-methyl-2-oxobutanoate dehydrogenase (2-methylpropanoyl-transferring) activity; INVOLVED IN: metabolic process; EXPRESSED IN: guard cell; CONTAINS InterPro DOMAIN/s: Dehydrogenase, E1 component (InterPro:IPR001017); BEST…
AT1G68680.1	XLOC_004667	XLOC_004667	-	1:25798692-25798863	col0_3	083_3	OK	0	104.503	1.79769e+308	1.79769e+308	0.0314715	0.223668	no	unknown protein; FUNCTIONS IN: molecular_function unknown; INVOLVED IN: biological_process unknown; LOCATED IN: chloroplast; EXPRESSED IN: 23 plant structures; EXPRESSED DURING: 16 growth stages; Has 20 Blast hits to 20 proteins in 11 species: Archae - 0; Bacteria - 0; Metazoa - 0; Fungi - 0; Plants - 20; Viruses - 0; Other Eukaryotes - 0 (source: NCBI BLink).
AT3G13277.1	XLOC_007898	XLOC_007898	-	3:4294215-4294646	col0_3	083_3	OK	0	6.7209	1.79769e+308	1.79769e+308	0.0314715	0.223668	no	other RNA
AT3G13350.1	XLOC_010943	XLOC_010943	-	3:4763986-4764087	col0_3	083_3	OK	0	891083	1.79769e+308	1.79769e+308	0.0314715	0.223668	no	HMG (high mobility group) box protein with ARID/BRIGHT DNA-binding domain; FUNCTIONS IN: sequence-specific DNA binding transcription factor activity; LOCATED IN: nucleus, intracellular; EXPRESSED IN: 24 plant structures; EXPRESSED DURING: 14 growth stages; CONTAINS InterPro DOMAIN/s: High mobility group, superfamily (InterPro:IPR009071), High mobility group, HMG1/HMG2 (InterPro:IPR000910), ARID/B…
AT5G15530.1	XLOC_017763	XLOC_017763	-	5:5043412-5043585	col0_3	083_3	OK	0	96.9359	1.79769e+308	1.79769e+308	0.0314715	0.223668	no	biotin carboxyl carrier protein isoform 2 (BCCP2) mRNA,
AT1G21830.1	XLOC_004589	XLOC_004589	-	1:7766142-7766449	col0_3	083_3	OK	0	8.50483	1.79769e+308	1.79769e+308	0.0363419	0.237498	no	unknown protein; CONTAINS InterPro DOMAIN/s: Protein of unknown function DUF740 (InterPro:IPR008004); BEST Arabidopsis thaliana protein match is: unknown protein (TAIR:AT1G44608.1); Has 49 Blast hits to 49 proteins in 12 species: Archae - 0; Bacteria - 0; Metazoa - 0; Fungi - 0; Plants - 49; Viruses - 0; Other Eukaryotes - 0 (source: NCBI BLink).
AT1G43600.1	XLOC_004622	XLOC_004622	-	1:16885553-16885837	col0_3	083_3	OK	0	10.5407	1.79769e+308	1.79769e+308	0.0363419	0.237498	no	Haloacid dehalogenase-like hydrolase (HAD) superfamily protein; FUNCTIONS IN: phosphoprotein phosphatase activity; INVOLVED IN: biological_process unknown; LOCATED IN: nucleus; CONTAINS InterPro DOMAIN/s: FCP1-like phosphatase, phosphatase domain (InterPro:IPR011947), NLI interacting factor (InterPro:IPR004274); BEST Arabidopsis thaliana protein match is: Haloacid dehalogenase-like hydrolase (HAD…
AT2G12461.1	XLOC_007359	XLOC_007359	-	2:5587892-5588065	col0_3	083_3	OK	0	90.0119	1.79769e+308	1.79769e+308	0.0363419	0.237498	no	unknown protein; Has 30201 Blast hits to 17322 proteins in 780 species: Archae - 12; Bacteria - 1396; Metazoa - 17338; Fungi - 3422; Plants - 5037; Viruses - 0; Other Eukaryotes - 2996 (source: NCBI BLink).
AT5G16050.1	XLOC_017767	XLOC_017767	-	5:5449253-5449844	col0_3	083_3	OK	5.19207	13.6927	1.39903	-2.03442	0.0419091	0.250666	no	Encodes GF14 upsilon chain, a 14-3-3 gene family member.
AT1G20015.1	XLOC_004585	XLOC_004585	-	1:7076163-7076377	col0_3	083_3	OK	0	26.7324	1.79769e+308	1.79769e+308	0.0421436	0.250666	no	snoRNA; snoRNA
AT3G05030.1	XLOC_009336	XLOC_009336	-	3:1399112-1399619	col0_3	083_3	OK	0	12.8918	1.79769e+308	1.79769e+308	0.0421436	0.250666	no	Encodes a vacuolar K+/H+ exchanger essential for active K+ uptake at the tonoplast and involved in regulating stomatal closure.
AT3G06420.1	XLOC_010926	XLOC_010926	-	3:1965221-1965381	col0_3	083_3	OK	0	142.108	1.79769e+308	1.79769e+308	0.0421436	0.250666	no	autophagy 8h (ATG8H); CONTAINS InterPro DOMAIN/s: Light chain 3 (LC3) (InterPro:IPR004241); BEST Arabidopsis thaliana protein match is: Ubiquitin-like superfamily protein (TAIR:AT3G15580.1); Has 1476 Blast hits to 1474 proteins in 273 species: Archae - 0; Bacteria - 0; Metazoa - 722; Fungi - 178; Plants - 301; Viruses - 3; Other Eukaryotes - 272 (source: NCBI BLink).
AT3G30775.1	XLOC_010969	XLOC_010969	-	3:15079534-15079684	col0_3	083_3	OK	0	235.861	1.79769e+308	1.79769e+308	0.0421436	0.250666	no	Encodes a proline oxidase that is predicted to localize to the inner mitochondrial membrane, its mRNA expression induced by high levels of Al and by osmotic stress. The promoter contains an L-proline-inducible element.
AT3G48100.1	XLOC_010982	XLOC_010982	-	3:18005427-18005871	col0_3	083_3	OK	0	3.5212	1.79769e+308	1.79769e+308	0.0421436	0.250666	no	Encodes a transcription repressor that mediates a negative feedback loop in cytokinin signalling. ARR5 expression is upregulated by Class I KNOX genes. Arr5 protein is stabilized by cytokinin in a two-component phosphorelay.
AT5G41761.1	XLOC_014826	XLOC_014826	-	5:16715236-16715603	col0_3	083_3	OK	0	654.871	1.79769e+308	1.79769e+308	0.0421436	0.250666	no	unknown protein; FUNCTIONS IN: molecular_function unknown; INVOLVED IN: biological_process unknown; LOCATED IN: cellular_component unknown; BEST Arabidopsis thaliana protein match is: unknown protein (TAIR:AT3G55570.1); Has 30201 Blast hits to 17322 proteins in 780 species: Archae - 12; Bacteria - 1396; Metazoa - 17338; Fungi - 3422; Plants - 5037; Viruses - 0; Other Eukaryotes - 2996 (source: NC…
AT5G14440.1	XLOC_017758	XLOC_017758	-	5:4768021-4768236	col0_3	083_3	OK	0	26.1898	1.79769e+308	1.79769e+308	0.0421436	0.250666	no	Surfeit locus protein 2 (SURF2); CONTAINS InterPro DOMAIN/s: Surfeit locus 2 (InterPro:IPR008833); BEST Arabidopsis thaliana protein match is: Surfeit locus protein 2 (SURF2) (TAIR:AT5G40570.1); Has 6258 Blast hits to 4510 proteins in 365 species: Archae - 8; Bacteria - 221; Metazoa - 2197; Fungi - 751; Plants - 330; Viruses - 76; Other Eukaryotes - 2675 (source: NCBI BLink).
AT5G21274.1	XLOC_017783	XLOC_017783	-	5:7270672-7270977	col0_3	083_3	OK	0	7.98703	1.79769e+308	1.79769e+308	0.0421436	0.250666	no	Encodes a calmodulin isoform. Expressed in leaves.
AT3G60520.1	XLOC_010806	XLOC_010806	-	3:22365588-22366157	col0_3	083_3	OK	14.5176	3.50089	-2.05201	2.02487	0.0428802	0.253397	no	unknown protein; BEST Arabidopsis thaliana protein match is: unknown protein (TAIR:AT1G02070.1); Has 107 Blast hits to 107 proteins in 14 species: Archae - 0; Bacteria - 0; Metazoa - 0; Fungi - 0; Plants - 107; Viruses - 0; Other Eukaryotes - 0 (source: NCBI BLink).
AT1G31420.2	XLOC_004608	XLOC_004608	-	1:11453999-11454847	col0_3	083_3	OK	2.4803	7.03093	1.5032	-2.00724	0.0447243	0.259613	no
AT1G34770.1	XLOC_004617	XLOC_004617	-	1:13065685-13065809	col0_3	083_3	OK	0	1517.58	1.79769e+308	1.79769e+308	0.0490957	0.263421	no	CONTAINS InterPro DOMAIN/s: MAGE protein (InterPro:IPR002190); Has 1274 Blast hits to 1260 proteins in 85 species: Archae - 0; Bacteria - 0; Metazoa - 1104; Fungi - 45; Plants - 49; Viruses - 0; Other Eukaryotes - 76 (source: NCBI BLink).
AT2G31350.1	XLOC_007403	XLOC_007403	-	2:13373641-13373880	col0_3	083_3	OK	0	15.6797	1.79769e+308	1.79769e+308	0.0490957	0.263421	no	Encodes a mitochondrial glyoxalase 2 that can accommodate a number of different metal centers and with the predominant metal center being Fe(III)Zn(II).
AT3G44750.1	XLOC_008541	XLOC_008541	-	3:16315178-16315471	col0_3	083_3	OK	0	65.8986	1.79769e+308	1.79769e+308	0.0490957	0.263421	no	Encodes a histone deacetylase. Controls the development of adaxial/abaxial leaf polarity. Two lines with RNAi-directed against this gene show reduced Agrobacterium-mediated DNA transformation of the roots.
AT4G23930.1	XLOC_013007	XLOC_013007	-	4:12474605-12475305	col0_3	083_3	OK	0	61.1497	1.79769e+308	1.79769e+308	0.0490957	0.263421	no	Late embryogenesis abundant (LEA) hydroxyproline-rich glycoprotein family; FUNCTIONS IN: molecular_function unknown; INVOLVED IN: biological_process unknown; LOCATED IN: endomembrane system; EXPRESSED IN: 11 plant structures; EXPRESSED DURING: 6 growth stages; CONTAINS InterPro DOMAIN/s: Late embryogenesis abundant protein, group 2 (InterPro:IPR004864); BEST Arabidopsis thaliana protein match is:…
AT5G01670.1	XLOC_017736	XLOC_017736	-	5:546184-546473	col0_3	083_3	OK	0	8.48446	1.79769e+308	1.79769e+308	0.0490957	0.263421	no
AT1G34030.1	XLOC_004614	XLOC_004614	-	1:12381239-12381414	col0_3	083_3	OK	0	64.3843	1.79769e+308	1.79769e+308	0.0574805	0.277045	no	Ribosomal protein S13/S18 family; FUNCTIONS IN: structural constituent of ribosome, protein binding; INVOLVED IN: translation; LOCATED IN: in 6 components; EXPRESSED IN: 23 plant structures; EXPRESSED DURING: 13 growth stages; CONTAINS InterPro DOMAIN/s: Ribosomal protein S13-like, H2TH (InterPro:IPR010979), Ribosomal protein S13, conserved site (InterPro:IPR018269), Ribosomal protein S13 (InterP…
AT1G34770.1	XLOC_004618	XLOC_004618	-	1:13127500-13127601	col0_3	083_3	OK	0	636488	1.79769e+308	1.79769e+308	0.0574805	0.277045	no	CONTAINS InterPro DOMAIN/s: MAGE protein (InterPro:IPR002190); Has 1274 Blast hits to 1260 proteins in 85 species: Archae - 0; Bacteria - 0; Metazoa - 1104; Fungi - 45; Plants - 49; Viruses - 0; Other Eukaryotes - 76 (source: NCBI BLink).
AT1G59520.1	XLOC_004651	XLOC_004651	-	1:22086025-22086279	col0_3	083_3	OK	0	11.4943	1.79769e+308	1.79769e+308	0.0574805	0.277045	no
AT1G68862.1	XLOC_004669	XLOC_004669	-	1:26209668-26209894	col0_3	083_3	OK	0	17.6929	1.79769e+308	1.79769e+308	0.0574805	0.277045	no	unknown protein; FUNCTIONS IN: molecular_function unknown; INVOLVED IN: biological_process unknown; LOCATED IN: cellular_component unknown; Has 0 Blast hits to 0 proteins in 0 species (source: NCBI BLink).
AT2G01480.1	XLOC_007348	XLOC_007348	-	2:369866-369967	col0_3	083_3	OK	0	636488	1.79769e+308	1.79769e+308	0.0574805	0.277045	no	O-fucosyltransferase family protein; LOCATED IN: chloroplast; EXPRESSED IN: 23 plant structures; EXPRESSED DURING: 15 growth stages; CONTAINS InterPro DOMAIN/s: GDP-fucose protein O-fucosyltransferase (InterPro:IPR019378); BEST Arabidopsis thaliana protein match is: O-fucosyltransferase family protein (TAIR:AT1G14970.1); Has 836 Blast hits to 825 proteins in 29 species: Archae - 0; Bacteria - 0; …
AT4G05150.1	XLOC_013635	XLOC_013635	-	4:5045925-5046067	col0_3	083_3	OK	0	318.671	1.79769e+308	1.79769e+308	0.0574805	0.277045	no	Octicosapeptide/Phox/Bem1p family protein; FUNCTIONS IN: molecular_function unknown; INVOLVED IN: biological_process unknown; LOCATED IN: cellular_component unknown; EXPRESSED IN: 24 plant structures; EXPRESSED DURING: 13 growth stages; CONTAINS InterPro DOMAIN/s: Octicosapeptide/Phox/Bem1p (InterPro:IPR000270); BEST Arabidopsis thaliana protein match is: Octicosapeptide/Phox/Bem1p family protein…
AT4G09012.1	XLOC_013640	XLOC_013640	-	4:5938078-5938335	col0_3	083_3	OK	0	11.051	1.79769e+308	1.79769e+308	0.0574805	0.277045	no	Mitochondrial ribosomal protein L27; CONTAINS InterPro DOMAIN/s: Ribosomal protein L27/L41, mitochondrial (InterPro:IPR019189), Protein kinase-like domain (InterPro:IPR011009); BEST Arabidopsis thaliana protein match is: Mitochondrial ribosomal protein L27 (TAIR:AT5G40080.1); Has 30201 Blast hits to 17322 proteins in 780 species: Archae - 12; Bacteria - 1396; Metazoa - 17338; Fungi - 3422; Plants…
AT4G14540.1	XLOC_013654	XLOC_013654	-	4:8459837-8459938	col0_3	083_3	OK	0	636488	1.79769e+308	1.79769e+308	0.0574805	0.277045	no	nuclear factor Y, subunit B3 (NF-YB3); FUNCTIONS IN: sequence-specific DNA binding transcription factor activity; INVOLVED IN: regulation of transcription, DNA-dependent; LOCATED IN: nucleus, intracellular; EXPRESSED IN: 21 plant structures; EXPRESSED DURING: 13 growth stages; CONTAINS InterPro DOMAIN/s: Transcription factor, CBFA/NFYB, DNA topoisomerase (InterPro:IPR003957), Transcription factor…
AT4G14540.1	XLOC_013655	XLOC_013655	-	4:8859972-8860116	col0_3	083_3	OK	0	280.317	1.79769e+308	1.79769e+308	0.0574805	0.277045	no	nuclear factor Y, subunit B3 (NF-YB3); FUNCTIONS IN: sequence-specific DNA binding transcription factor activity; INVOLVED IN: regulation of transcription, DNA-dependent; LOCATED IN: nucleus, intracellular; EXPRESSED IN: 21 plant structures; EXPRESSED DURING: 13 growth stages; CONTAINS InterPro DOMAIN/s: Transcription factor, CBFA/NFYB, DNA topoisomerase (InterPro:IPR003957), Transcription factor…
AT5G10950.1	XLOC_016105	XLOC_016105	-	5:3470165-3471494	col0_3	083_3	OK	0	4337.71	1.79769e+308	1.79769e+308	0.0574805	0.277045	no	Tudor/PWWP/MBT superfamily protein; FUNCTIONS IN: molecular_function unknown; INVOLVED IN: biological_process unknown; LOCATED IN: cytosol; EXPRESSED IN: 25 plant structures; EXPRESSED DURING: 15 growth stages; BEST Arabidopsis thaliana protein match is: Tudor/PWWP/MBT superfamily protein (TAIR:AT1G80810.1); Has 1807 Blast hits to 1807 proteins in 277 species: Archae - 0; Bacteria - 0; Metazoa - …
AT5G05365.1	XLOC_017742	XLOC_017742	-	5:1640994-1641149	col0_3	083_3	OK	0	150.772	1.79769e+308	1.79769e+308	0.0574805	0.277045	no	Heavy metal transport/detoxification superfamily protein ; FUNCTIONS IN: metal ion binding; INVOLVED IN: metal ion transport; LOCATED IN: cellular_component unknown; CONTAINS InterPro DOMAIN/s: Heavy metal transport/detoxification protein (InterPro:IPR006121); BEST Arabidopsis thaliana protein match is: Heavy metal transport/detoxification superfamily protein (TAIR:AT5G19090.3); Has 886 Blast hit…
AT5G13550.1	XLOC_017756	XLOC_017756	-	5:4516923-4517061	col0_3	083_3	OK	0	419.105	1.79769e+308	1.79769e+308	0.0574805	0.277045	no	Encodes a sulfate transporter.
AT5G40330.1	XLOC_017808	XLOC_017808	-	5:16150066-16150201	col0_3	083_3	OK	0	523.23	1.79769e+308	1.79769e+308	0.0574805	0.277045	no	Encodes a MYB gene that, when overexpressed ectopically, can induce ectopic trichome formation. It is a member of subgroup 15, together with WER and GL1. Members of this subgroup share a conserved motif of 19 amino acids in the putative transcription activation domain at the C-terminal end. The gene is expressed in leaves, stems, flowers, seeds and roots and quite strongly in trichomes. There is …
AT1G79050.1	XLOC_004455	XLOC_004455	-	1:29740251-29740952	col0_3	083_3	OK	0.857197	24.0407	4.80971	-1.79359	0.0728793	0.318292	no	recA DNA recombination family protein; FUNCTIONS IN: in 6 functions; INVOLVED IN: DNA repair, SOS response, DNA recombination, DNA metabolic process; LOCATED IN: chloroplast; EXPRESSED IN: 22 plant structures; EXPRESSED DURING: 13 growth stages; CONTAINS InterPro DOMAIN/s: DNA recombination/repair protein RecA/RadB, ATP-binding domain (InterPro:IPR020588), ATPase, AAA+ type, core (InterPro:IPR003…
AT1G61510.1	XLOC_004655	XLOC_004655	-	1:22931890-22932272	col0_3	083_3	OK	1.17658	9.82898	3.06244	-1.70749	0.0877304	0.352541	no	transposable element gene; transposase IS4 family protein, contains Pfam profile: PF01609 transposase DDE domain
AT1G47260.1	XLOC_004628	XLOC_004628	-	1:17389115-17389507	col0_3	083_3	OK	1.12118	8.94836	2.99661	-1.66758	0.0953999	0.369501	no	Encodes mitochondrial gamma carbonic anhydrase. Component of the NADH dehydrogenase complex.
AT3G29755.1	XLOC_010965	XLOC_010965	-	3:11647390-11647949	col0_3	083_3	OK	7.51008	2.78543	-1.43093	1.55094	0.120916	0.416425	no	transposable element gene; gypsy-like retrotransposon family, has a 5.5e-180 P-value blast match to GB:AAD22153 polyprotein (Gypsy_Ty3-element) (Sorghum bicolor)
AT5G16050.1	XLOC_017766	XLOC_017766	-	5:5448701-5449157	col0_3	083_3	OK	7.74624	15.9384	1.04094	-1.46532	0.142833	0.45209	no	Encodes GF14 upsilon chain, a 14-3-3 gene family member.
AT5G38830.1	XLOC_016773	XLOC_016773	-	5:15561381-15562750	col0_3	083_3	OK	1.65972	14.8092	3.15748	-1.45156	0.146624	0.458718	no	Cysteinyl-tRNA synthetase, class Ia family protein; FUNCTIONS IN: cysteine-tRNA ligase activity, nucleotide binding, ATP binding; INVOLVED IN: response to cadmium ion, cysteinyl-tRNA aminoacylation; LOCATED IN: cytoplasm; EXPRESSED IN: 25 plant structures; EXPRESSED DURING: 15 growth stages; CONTAINS InterPro DOMAIN/s: Rossmann-like alpha/beta/alpha sandwich fold (InterPro:IPR014729), Cysteinyl-t…
AT1G34770.1	XLOC_004619	XLOC_004619	-	1:15926240-15926387	col0_3	083_3	OK	58.5489	256.826	2.13308	-1.33927	0.180484	0.503232	no	CONTAINS InterPro DOMAIN/s: MAGE protein (InterPro:IPR002190); Has 1274 Blast hits to 1260 proteins in 85 species: Archae - 0; Bacteria - 0; Metazoa - 1104; Fungi - 45; Plants - 49; Viruses - 0; Other Eukaryotes - 76 (source: NCBI BLink).
AT4G05631.1	XLOC_012469	XLOC_012469	-	4:2993963-2994401	col0_3	083_3	OK	0.478666	5.4923	3.52032	-1.29776	0.19437	0.51988	no	unknown protein; Has 30201 Blast hits to 17322 proteins in 780 species: Archae - 12; Bacteria - 1396; Metazoa - 17338; Fungi - 3422; Plants - 5037; Viruses - 0; Other Eukaryotes - 2996 (source: NCBI BLink).
AT5G65020.1	XLOC_015646	XLOC_015646	-	5:25980253-25980936	col0_3	083_3	OK	4.98566	1.74264	-1.51651	1.27486	0.20236	0.528678	no	Annexins are calcium binding proteins that are localized in the cytoplasm. When cytosolic Ca2+ increases, they relocate to the plasma membrane. They may be involved in the Golgi-mediated secretion of polysaccharides.
AT5G22760.1	XLOC_014472	XLOC_014472	-	5:7612250-7612528	col0_3	083_3	OK	5.88988	63.5292	3.43111	-1.25059	0.211085	0.537705	no	PHD finger family protein; FUNCTIONS IN: DNA binding, zinc ion binding; INVOLVED IN: regulation of transcription, DNA-dependent; EXPRESSED IN: 22 plant structures; EXPRESSED DURING: 14 growth stages; CONTAINS InterPro DOMAIN/s: DDT domain (InterPro:IPR004022), Zinc finger, PHD-type, conserved site (InterPro:IPR019786), EF-Hand 1, calcium-binding site (InterPro:IPR018247), Zinc finger, PHD-type (I…
AT4G10080.1	XLOC_013645	XLOC_013645	-	4:6668383-6669078	col0_3	083_3	OK	0.459976	2.16003	2.23142	-1.20631	0.227699	0.553228	no	unknown protein; BEST Arabidopsis thaliana protein match is: unknown protein (TAIR:AT4G13530.1); Has 120 Blast hits to 114 proteins in 21 species: Archae - 2; Bacteria - 4; Metazoa - 0; Fungi - 12; Plants - 100; Viruses - 0; Other Eukaryotes - 2 (source: NCBI BLink).
AT4G30260.1	XLOC_013687	XLOC_013687	-	4:14917178-14917452	col0_3	083_3	OK	1.22922	11.7226	3.25349	-1.18585	0.235683	0.561027	no	Integral membrane Yip1 family protein; FUNCTIONS IN: molecular_function unknown; INVOLVED IN: biological_process unknown; LOCATED IN: plasma membrane; EXPRESSED IN: callus; CONTAINS InterPro DOMAIN/s: Yip1 domain (InterPro:IPR006977); BEST Arabidopsis thaliana protein match is: Integral membrane Yip1 family protein (TAIR:AT2G18840.1); Has 30201 Blast hits to 17322 proteins in 780 species: Archae …
AT3G12860.1	XLOC_007884	XLOC_007884	-	3:4111079-4112076	col0_3	083_3	OK	2.2141	0.645612	-1.77798	1.17609	0.239559	0.565352	no	NOP56-like pre RNA processing ribonucleoprotein; CONTAINS InterPro DOMAIN/s: Pre-mRNA processing ribonucleoprotein, snoRNA-binding domain (InterPro:IPR002687), NOP5, N-terminal (InterPro:IPR012974), NOSIC (InterPro:IPR012976); BEST Arabidopsis thaliana protein match is: homolog of nucleolar protein NOP56 (TAIR:AT1G56110.1); Has 9295 Blast hits to 5418 proteins in 524 species: Archae - 248; Bacter…
AT1G58025.3	XLOC_004646	XLOC_004646	-	1:21616681-21616995	col0_3	083_3	OK	0.881133	7.40524	3.07112	-1.11551	0.264633	0.592432	no
AT5G45050.2	XLOC_016954	XLOC_016954	-	5:18238236-18238810	col0_3	083_3	OK	1.79678	4.8365	1.42855	-1.07585	0.281995	0.608283	no
AT5G04670.1	XLOC_015880	XLOC_015880	-	5:1341923-1343491	col0_3	083_3	OK	5.7933	3.61756	-0.679369	0.998117	0.318223	0.640828	no	Enhancer of polycomb-like transcription factor protein; CONTAINS InterPro DOMAIN/s: Enhancer of polycomb-like (InterPro:IPR019542); BEST Arabidopsis thaliana protein match is: Enhancer of polycomb-like transcription factor protein (TAIR:AT4G32620.1); Has 1807 Blast hits to 1807 proteins in 277 species: Archae - 0; Bacteria - 0; Metazoa - 736; Fungi - 347; Plants - 385; Viruses - 0; Other Eukaryot…
AT5G22370.1	XLOC_014463	XLOC_014463	-	5:7420378-7421249	col0_3	083_3	OK	5.28106	2.1681	-1.2844	0.9186	0.358305	0.673877	no	Encodes QQT1. Required for early embryo development. qqt1 mutant lines are embryo-defective. Participates in the organization of microtubules during cell division. Interacts with QQT2 (encoded by AT4G21800).
AT5G65220.1	XLOC_015656	XLOC_015656	-	5:26061240-26073388	col0_3	083_3	OK	0	183.163	1.79769e+308	1.79769e+308	0.382515	0.692463	no	Ribosomal L29 family protein ; FUNCTIONS IN: structural constituent of ribosome; INVOLVED IN: translation, ribosome biogenesis; LOCATED IN: ribosome, chloroplast stroma, chloroplast, nucleoid, chloroplast envelope; EXPRESSED IN: 22 plant structures; EXPRESSED DURING: 13 growth stages; CONTAINS InterPro DOMAIN/s: Ribosomal protein L29 (InterPro:IPR001854); Has 1807 Blast hits to 1807 proteins in 2…
AT3G46830.1	XLOC_010309	XLOC_010309	-	3:17254396-17255202	col0_3	083_3	OK	40.955	50.1879	0.293302	-0.701136	0.483218	0.7699	no	RAB GTPase homolog A2C (RABA2c); FUNCTIONS IN: GTP binding; INVOLVED IN: protein transport, small GTPase mediated signal transduction; LOCATED IN: endosome, plasma membrane, cell plate; EXPRESSED IN: 26 plant structures; EXPRESSED DURING: 15 growth stages; CONTAINS InterPro DOMAIN/s: Ras GTPase (InterPro:IPR001806), Small GTP-binding protein (InterPro:IPR005225), Small GTPase (InterPro:IPR020851)…
AT5G02700.1	XLOC_015810	XLOC_015810	-	5:624333-624783	col0_3	083_3	OK	6.96458	3.87152	-0.847136	0.700806	0.483424	0.770091	no	F-box/RNI-like superfamily protein; CONTAINS InterPro DOMAIN/s: F-box domain, cyclin-like (InterPro:IPR001810), F-box domain, Skp2-like (InterPro:IPR022364); BEST Arabidopsis thaliana protein match is: F-box/RNI-like superfamily protein (TAIR:AT3G28410.1); Has 2196 Blast hits to 2168 proteins in 31 species: Archae - 0; Bacteria - 0; Metazoa - 0; Fungi - 8; Plants - 2186; Viruses - 0; Other Eukary…
AT3G62470.1	XLOC_010869	XLOC_010869	-	3:23116638-23117084	col0_3	083_3	OK	6.42014	4.08218	-0.653264	0.618432	0.53629	0.802834	no	Pentatricopeptide repeat (PPR) superfamily protein; CONTAINS InterPro DOMAIN/s: Pentatricopeptide repeat (InterPro:IPR002885); BEST Arabidopsis thaliana protein match is: Pentatricopeptide repeat (PPR) superfamily protein (TAIR:AT3G62540.1); Has 39079 Blast hits to 12185 proteins in 290 species: Archae - 4; Bacteria - 32; Metazoa - 449; Fungi - 607; Plants - 36694; Viruses - 0; Other Eukaryotes -…
AT1G75860.1	XLOC_004327	XLOC_004327	-	1:28515264-28515896	col0_3	083_3	OK	49.2446	41.3866	-0.250803	0.494684	0.620823	0.847828	no	unknown protein; BEST Arabidopsis thaliana protein match is: unknown protein (TAIR:AT1G20100.1); Has 258 Blast hits to 235 proteins in 58 species: Archae - 0; Bacteria - 4; Metazoa - 59; Fungi - 16; Plants - 90; Viruses - 0; Other Eukaryotes - 89 (source: NCBI BLink).
AT2G26900.1	XLOC_007395	XLOC_007395	-	2:11953897-11954429	col0_3	083_3	OK	9.43718	8.1798	-0.20629	0.297137	0.766362	0.914648	no	Sodium Bile acid symporter family; FUNCTIONS IN: transporter activity, bile acid:sodium symporter activity; INVOLVED IN: sodium ion transport, organic anion transport; LOCATED IN: membrane, chloroplast envelope; EXPRESSED IN: 23 plant structures; EXPRESSED DURING: 13 growth stages; CONTAINS InterPro DOMAIN/s: Bile acid:sodium symporter (InterPro:IPR002657), Bile acid transporter (InterPro:IPR0047…
AT3G28620.1	XLOC_008465	XLOC_008465	-	3:10737922-10738680	col0_3	083_3	OK	9.36123	10.5708	0.175321	-0.239719	0.810548	0.934174	no	Zinc finger, C3HC4 type (RING finger) family protein; FUNCTIONS IN: zinc ion binding; EXPRESSED IN: root; CONTAINS InterPro DOMAIN/s: Zinc finger, RING-type (InterPro:IPR001841), Zinc finger, C3HC4 RING-type (InterPro:IPR018957); BEST Arabidopsis thaliana protein match is: Zinc finger, C3HC4 type (RING finger) family protein (TAIR:AT5G43200.1); Has 7635 Blast hits to 7616 proteins in 271 species:…
AT3G28910.1	XLOC_010962	XLOC_010962	-	3:11470450-11470813	col0_3	083_3	OK	6.49059	7.45068	0.199022	-0.197598	0.84336	0.948552	no	transcription factor myb homologue
AT3G26380.1	XLOC_008394	XLOC_008394	-	3:9665589-9666357	col0_3	083_3	OK	35.3421	33.8628	-0.0616864	0.114599	0.908763	0.972855	no	Melibiase family protein; FUNCTIONS IN: alpha-galactosidase activity, hydrolase activity, hydrolyzing O-glycosyl compounds, catalytic activity; INVOLVED IN: N-terminal protein myristoylation, carbohydrate metabolic process, metabolic process, lactose catabolic process; LOCATED IN: cell wall; EXPRESSED IN: 23 plant structures; EXPRESSED DURING: 13 growth stages; CONTAINS InterPro DOMAIN/s: Glycosi…
AT1G78865.1	XLOC_004690	XLOC_004690	-	1:29730664-29734341	col0_3	083_3	LOWDATA	0.345068	0	-1.79769e+308	0	1	1	no
AT1G09070.1	XLOC_000286	XLOC_000286	(AT)SRC2	1:2927624-2928905	col0_3	083_3	OK	185.912	144.543	-0.363123	1.03783	0.29935	0.625139	no	SRC2 specifically binds the peptide PIEPPPHH, and moves from ER to a vacuole fraction where it gets internalized. Involved in Protein Storage Vacuole targeting.
AT1G22300.1	XLOC_003061	XLOC_003061	14-3-3EPSILON	1:7878792-7881211	col0_3	083_3	OK	109.212	126.164	0.208168	-0.591851	0.55395	0.812913	no	Encodes a 14-3-3 protein. This protein is reported to interact with the BZR1 transcription factor involved in brassinosteroid signaling and may affect the nucleocytoplasmic shuttling of BZR1
AT5G06290.1	XLOC_013928	XLOC_013928	2-Cys Prx B	5:1919273-1921385	col0_3	083_3	OK	278.262	291.505	0.0670757	-0.193196	0.846805	0.948574	no	Encodes a 2-Cys peroxiredoxin (2-Cys PrxB) that contains two catalytic Cys residues.
AT1G03410.1	XLOC_002356	XLOC_002356	2A6	1:844628-847668	col0_3	083_3	OK	12.7981	17.2543	0.431028	-0.545906	0.585131	0.829198	no	2A6; FUNCTIONS IN: oxidoreductase activity; LOCATED IN: endomembrane system; EXPRESSED IN: 17 plant structures; EXPRESSED DURING: 10 growth stages; CONTAINS InterPro DOMAIN/s: Oxoglutarate/iron-dependent oxygenase (InterPro:IPR005123); BEST Arabidopsis thaliana protein match is: 2-oxoglutarate (2OG) and Fe(II)-dependent oxygenase superfamily protein (TAIR:AT1G03400.1); Has 8330 Blast hits to 8293…
AT2G26260.1	XLOC_005244	XLOC_005244	3BETAHSD/D2	2:11178109-11183269	col0_3	083_3	OK	10.4499	11.7146	0.164815	-0.280633	0.778992	0.920007	no	Encodes an enzyme with 3&#946;-hydroxysteroid dehydrogenase/C4-decarboxylase activity <i>in vitro</i>. The activity of the enzyme was determined using microsomal extracts of yeast overexpressing the <i>Arabidopsis</i> gene. Cytosolic fractions failed to be associated to the activity, leading to the speculation that the enzyme is membrane-bound.
AT1G51680.1	XLOC_003591	XLOC_003591	4CL.1	1:19158795-19161598	col0_3	083_3	OK	51.1255	24.6483	-1.05255	2.98337	0.00285092	0.0690171	no	encodes an isoform of 4-coumarate:CoA ligase (4CL), which is involved in the last step of the general phenylpropanoid pathway. In addition to 4-coumarate, it also converts ferulate. The catalytic efficiency was in the following (descending) order: p-coumaric acid, ferulic acid, caffeic acid and 5-OH-ferulic acid. At4CL1 was unable to use sinapic acid as substrate.
AT3G21240.1	XLOC_009947	XLOC_009947	4CL2	3:7454343-7457375	col0_3	083_3	OK	3.76707	22.7302	2.59309	-2.96051	0.00307127	0.0717313	no	encodes an isoform of 4-coumarate:CoA ligase (4CL), which is involved in the last step of the general phenylpropanoid pathway. The catalytic efficiency was in the following (descending) order: p-coumaric acid, caffeic acid, ferulic acid, 5-OH-ferulic acid and cinnamic acid. At4CL2 was unable to use sinapic acid as substrate.
AT1G65060.1	XLOC_003965	XLOC_003965	4CL3	1:24167293-24171607	col0_3	083_3	OK	16.2875	7.1135	-1.19513	2.83641	0.00456239	0.0908766	no	encodes an isoform of 4-coumarate:CoA ligase (4CL), which is involved in the last step of the general phenylpropanoid pathway. mRNA levels are not induced in response to wounding or to fungal infection by P. parasitica. mRNA is expressed in flowers, to a lesser degree in mature leaves and siliques and marginally in seedling roots and bolting stems of mature plants. The catalytic efficiency was in…
AT5G13050.1	XLOC_016171	XLOC_016171	5-FCL	5:4133153-4138730	col0_3	083_3	OK	13.7306	7.96247	-0.786103	0.452579	0.650852	0.864336	no	5-Formyltetrahydrofolate cycloligase (5-CHO-THF cycloligase - AT5G13050.1) regulates/influences under photorespiratory conditions the activity of another gene product, i.e. serine hydroxymethyltransferase (SHMT) due to accumulating amounts of 5-Formyltetrahydrofolate
AT3G08580.2	XLOC_009475	XLOC_009475	AAc1	3:2605573-2607811	col0_3	083_3	OK	596.616	577.287	-0.0475144	0.135213	0.892443	0.96603	no
AT2G37620.1	XLOC_005616	XLOC_005616	AAc1	2:15779192-15781451	col0_3	083_3	OK	18.143	18.0153	-0.010189	0.0234896	0.98126	0.995032	no	Member of the actin gene family. Expressed in mature pollen.
AT5G13490.1	XLOC_014158	XLOC_014158	AAC2	5:4335484-4337595	col0_3	083_3	OK	6.77336	3.33402	-1.02261	1.81699	0.0692191	0.308942	no	Encodes mitochondrial ADP/ATP carrier
AT4G28390.1	XLOC_013175	XLOC_013175	AAC3	4:14041373-14043258	col0_3	083_3	OK	5.33914	3.60794	-0.565431	0.947383	0.343443	0.660528	no	Encodes a mitochondrial ADP/ATP carrier protein. Shown in heterologous systems to be located in the plasma membrane. Has comparable affinity for ADP and ATP (in E.coli).
AT1G20560.1	XLOC_003003	XLOC_003003	AAE1	1:7119720-7121823	col0_3	083_3	OK	13.8861	14.5733	0.0696917	-0.186074	0.852387	0.950602	no	acyl activating enzyme 1 (AAE1); FUNCTIONS IN: AMP binding; INVOLVED IN: metabolic process; LOCATED IN: peroxisome; EXPRESSED IN: 22 plant structures; EXPRESSED DURING: 13 growth stages; CONTAINS InterPro DOMAIN/s: AMP-binding, conserved site (InterPro:IPR020845), AMP-dependent synthetase/ligase (InterPro:IPR000873); BEST Arabidopsis thaliana protein match is: AMP-dependent synthetase and ligase …
AT1G30520.1	XLOC_001017	XLOC_001017	AAE14	1:10810999-10813553	col0_3	083_3	OK	30.0975	37.5809	0.320356	-0.778442	0.436308	0.732295	no	Encodes a chloroplast O-succinylbenzoyl-CoA ligase. Involved in phylloquinone biosynthesis. Knock mutant is seedling lethal.
AT4G14070.1	XLOC_012651	XLOC_012651	AAE15	4:8111972-8118151	col0_3	083_3	OK	38.7798	42.2516	0.123702	-0.281335	0.778453	0.919943	no	Plastidic acyl activating enzyme involved in the elongation of exogenous medium-chain fatty acids to 16- and 18-carbon fatty acids.
AT3G23790.1	XLOC_008307	XLOC_008307	AAE16	3:8575068-8581193	col0_3	083_3	OK	3.10045	75.4148	4.6043	-4.56284	5.04656e-06	0.000567088	yes	acyl activating enzyme 16 (AAE16); FUNCTIONS IN: catalytic activity; INVOLVED IN: metabolic process; LOCATED IN: chloroplast envelope; EXPRESSED IN: 21 plant structures; EXPRESSED DURING: 9 growth stages; CONTAINS InterPro DOMAIN/s: AMP-binding (InterPro:IPR020459), AMP-binding, conserved site (InterPro:IPR020845), AMP-dependent synthetase/ligase (InterPro:IPR000873); BEST Arabidopsis thaliana pr…
AT5G23050.1	XLOC_016523	XLOC_016523	AAE17	5:7731381-7735437	col0_3	083_3	OK	5.81938	14.7171	1.33856	-1.90491	0.0567923	0.277045	no	acyl-activating enzyme 17 (AAE17); FUNCTIONS IN: catalytic activity, ligase activity; INVOLVED IN: metabolic process; LOCATED IN: cellular_component unknown; EXPRESSED IN: 22 plant structures; EXPRESSED DURING: 15 growth stages; CONTAINS InterPro DOMAIN/s: AMP-binding, conserved site (InterPro:IPR020845), AMP-dependent synthetase/ligase (InterPro:IPR000873); BEST Arabidopsis thaliana protein matc…
AT1G55320.1	XLOC_001476	XLOC_001476	AAE18	1:20633195-20636890	col0_3	083_3	OK	4.73941	2.74832	-0.786155	1.57367	0.115563	0.406919	no	Encodes a protein with similarity to acyl activating enzymes. AAE18 is localized to the peroxisome where it may be involved in metabolism of auxin precursors to active auxins.
AT5G16370.1	XLOC_016296	XLOC_016296	AAE5	5:5356684-5358616	col0_3	083_3	OK	17.5375	28.0857	0.679394	-1.90018	0.0574099	0.277045	no	acyl activating enzyme 5 (AAE5); FUNCTIONS IN: catalytic activity; INVOLVED IN: metabolic process; LOCATED IN: peroxisome; EXPRESSED IN: leaf; CONTAINS InterPro DOMAIN/s: AMP-binding, conserved site (InterPro:IPR020845), AMP-dependent synthetase/ligase (InterPro:IPR000873); BEST Arabidopsis thaliana protein match is: AMP-dependent synthetase and ligase family protein (TAIR:AT5G16340.1); Has 1807 …
AT3G43600.1	XLOC_010222	XLOC_010222	AAO2	3:15512581-15517464	col0_3	083_3	OK	17.4209	23.5995	0.437938	-1.24642	0.212609	0.538898	no	Encodes an aldehyde oxidase. AAO2 does not appear to act on abscisic aldehyde in vitro but it is possible that it may function in abscisic acid biosynthesis when the activity of At2g27150 (AAO3), the primary abscisic aldehyde oxidase, is lost.
AT1G58360.1	XLOC_001536	XLOC_001536	AAP1	1:21676536-21680494	col0_3	083_3	OK	28.3579	21.3354	-0.410505	1.14419	0.252544	0.579974	no	Encodes AAP1 (amino acid permease 1), a neutral amino acid transporter expressed in seeds. Functions in amino acid uptake into embryos.
AT5G09220.1	XLOC_014026	XLOC_014026	AAP2	5:2868391-2868693	col0_3	083_3	OK	1.32835	4.60247	1.79277	-0.942404	0.345986	0.662494	no	member of AAAP family
AT1G77380.1	XLOC_004390	XLOC_004390	AAP3	1:29075397-29075716	col0_3	083_3	OK	0	21.7294	1.79769e+308	1.79769e+308	0.0273609	0.213196	no	Amino acid permease which transports basic amino acids.
AT5G63850.1	XLOC_015594	XLOC_015594	AAP4	5:25551247-25553505	col0_3	083_3	OK	4.96768	1.97736	-1.329	2.08124	0.0374118	0.240979	no	Amino acid transporter whose expression is downregulated by dehydration.
AT1G44100.1	XLOC_003441	XLOC_003441	AAP5	1:16764535-16767592	col0_3	083_3	OK	5.86317	64.1281	3.4512	-3.60238	0.000315322	0.0144829	yes	amino acid permease 5
AT5G49630.1	XLOC_017109	XLOC_017109	AAP6	5:20142508-20146517	col0_3	083_3	OK	6.23197	4.74397	-0.393594	0.646169	0.51817	0.792154	no	Is a high affinity amino acid transporter capable of transporting aspartate and tryptophan. May be involved in the amino acid uptake from xylem.
AT1G13560.1	XLOC_002761	XLOC_002761	AAPT1	1:4638601-4642172	col0_3	083_3	OK	63.5963	46.6511	-0.447032	1.24266	0.213992	0.539786	no	Encodes aminoalcoholphosphotransferase AAPT1.
AT3G28970.1	XLOC_010183	XLOC_010183	AAR3	3:10987893-10989911	col0_3	083_3	OK	22.12	24.2246	0.131122	-0.216394	0.828681	0.942223	no	Identified in a screen for mutants resistant to an anti-auxin. Encodes a protein with unknown function that shares homology with DCN protein family.
AT4G31990.2	XLOC_013300	XLOC_013300	AAT3	4:15470910-15473816	col0_3	083_3	OK	89.204	92.4351	0.0513333	-0.134221	0.893228	0.966528	no
AT1G24400.1	XLOC_003124	XLOC_003124	AATL2	1:8651451-8653664	col0_3	083_3	OK	3.73968	3.98263	0.0908034	-0.122661	0.902375	0.970341	no	High-affinity transporter for neutral and acidic amino acids, expressed in tapetum tissue of anthers
AT1G29920.1	XLOC_003277	XLOC_003277	AB165	1:10474794-10475937	col0_3	083_3	OK	9869.46	8928.36	-0.144576	0.294321	0.768513	0.916208	no	Encodes lhcb1.1 a component of the LHCIIb light harvesting complex associated with photosystem II.
AT1G67080.1	XLOC_004024	XLOC_004024	ABA4	1:25045276-25046910	col0_3	083_3	OK	39.4777	33.7976	-0.224118	0.424304	0.671344	0.873713	no	Encodes a protein involved in the photoprotection of PSII. An aba4-1 mutant completely lacks neoxanthin,a component of the chromophore of the peripheral antenna system in PSII. ABA4 is required for neoxanthin biosynthesis, an intermediary step in abscisic acid biosynthesis, but no catalytic activity has been detected for the ABA4 protein.
AT5G13060.1	XLOC_014141	XLOC_014141	ABAP1	5:4143092-4145710	col0_3	083_3	OK	3.48585	3.19336	-0.126433	0.155447	0.876469	0.960858	no	Encodes a novel Armadillo BTB protein that intreacts with the pre-replication complex and several transcription factors. Overexpression results in decreased cell proliferation and loss of function results in increased cell proliferation suggesting a role in negative regulation of cellular proliferation.
AT4G01660.1	XLOC_011073	XLOC_011073	ABC1	4:708464-711184	col0_3	083_3	OK	13.7164	8.95702	-0.61481	1.61766	0.105737	0.390249	no	Encodes an ABC1-like protein, member of the ATH subfamily; putative ABC transporter; isolated by functional complementation of a yeast abc1 mutant
AT1G60600.2	XLOC_003807	XLOC_003807	ABC4	1:22324630-22327329	col0_3	083_3	OK	75.3628	52.2602	-0.52814	1.10078	0.270993	0.598234	no	Encodes a protein similar to 1,4-dihydroxy-2-naphthoic acid phytyltransferase involved in phylloquinone and plastoquinone biosynthesis. Mutants are pale green and heterotrophic with defects in photosynthetic electron transport.
AT2G41700.1	XLOC_007120	XLOC_007120	ABCA1	2:17383023-17396218	col0_3	083_3	OK	10.885	37.3792	1.77989	-2.11982	0.0340214	0.234633	no	ATP-binding cassette A1 (ABCA1); FUNCTIONS IN: ATPase activity, coupled to transmembrane movement of substances, amino acid transmembrane transporter activity; LOCATED IN: plasma membrane; EXPRESSED IN: 24 plant structures; EXPRESSED DURING: 15 growth stages; CONTAINS InterPro DOMAIN/s: ATPase, AAA+ type, core (InterPro:IPR003593), ABC transporter-like (InterPro:IPR003439), ABC transporter, conse…
AT3G62700.1	XLOC_010873	XLOC_010873	ABCC14	3:23190280-23195884	col0_3	083_3	OK	31.5469	27.0036	-0.224343	0.617297	0.537039	0.803086	no	member of MRP subfamily
AT3G21250.2	XLOC_009948	XLOC_009948	ABCC8	3:7457515-7463617	col0_3	083_3	OK	30.8212	32.1867	0.062542	-0.100983	0.919564	0.976088	no	member of MRP subfamily
AT1G31770.1	XLOC_003332	XLOC_003332	ABCG14	1:11376289-11376684	col0_3	083_3	OK	0	9.1412	1.79769e+308	1.79769e+308	0.0314715	0.223668	no	ATP-binding cassette 14 (ABCG14); FUNCTIONS IN: ATPase activity, coupled to transmembrane movement of substances; LOCATED IN: membrane; EXPRESSED IN: 23 plant structures; EXPRESSED DURING: 13 growth stages; CONTAINS InterPro DOMAIN/s: ATPase, AAA+ type, core (InterPro:IPR003593), ABC transporter-like (InterPro:IPR003439), ABC-2 type transporter (InterPro:IPR013525), ABC transporter, conserved sit…
AT1G71960.1	XLOC_004183	XLOC_004183	ABCG25	1:27082825-27083667	col0_3	083_3	OK	3.41396	10.8756	1.67158	-1.71669	0.0860355	0.348508	no	Encodes a plasma membrane localized ABC transporter involved in abscisic acid transport and responses.
AT1G15520.1	XLOC_002843	XLOC_002843	ABCG40	1:5334150-5334329	col0_3	083_3	OK	5.23576	50.617	3.27315	-1.17812	0.23875	0.564664	no	ABC transporter family involved in ABA transport and resistance to lead. Localizes to plasma membrane. Upregulated by lead. Expressed in leaves, flowers, stomata and roots.
AT1G49720.2	XLOC_001294	XLOC_001294	ABF1	1:18400111-18401653	col0_3	083_3	OK	1.518	3.84996	1.34267	-1.59326	0.111102	0.401102	no	Identified as a protein that binds to abscisic acid response elements. May mediate transcriptional regulation of ABA responses.
AT4G34000.1	XLOC_012073	XLOC_012073	ABF3	4:16295378-16298096	col0_3	083_3	OK	15.5409	12.618	-0.300589	0.704186	0.481317	0.76818	no	Encodes an ABA-responsive element-binding protein with similarity to transcription factors that is expressed in response to stress and abscisic acid.
AT4G26080.1	XLOC_013078	XLOC_013078	ABI1	4:13220223-13222332	col0_3	083_3	OK	54.8754	26.4063	-1.05528	2.95416	0.0031352	0.0728436	no	Involved in abscisic acid (ABA) signal transduction. Negative regulator of ABA promotion of stomatal closure.
AT5G57050.1	XLOC_015357	XLOC_015357	ABI2	5:23087260-23089617	col0_3	083_3	OK	5.96691	3.71233	-0.684657	1.41366	0.157461	0.474427	no	Encodes a protein phosphatase 2C and is involved in ABA signal transduction. Binds fibrillin preprotein in vitro and in vivo.
AT2G46225.1	XLOC_005955	XLOC_005955	ABIL1	2:18981958-18984213	col0_3	083_3	OK	38.2674	59.1415	0.628055	-1.62792	0.103541	0.385813	no
AT3G49290.1	XLOC_008674	XLOC_008674	ABIL2	3:18272425-18275357	col0_3	083_3	OK	20.4468	16.618	-0.29913	0.576592	0.564215	0.81898	no	One of four ABI-like proteins.
AT5G24310.1	XLOC_014525	XLOC_014525	ABIL3	5:8273563-8276499	col0_3	083_3	OK	4.44636	2.29603	-0.953484	1.54756	0.121729	0.417417	no	One of four ABI-like proteins.
AT5G42030.1	XLOC_016845	XLOC_016845	ABIL4	5:16811389-16813164	col0_3	083_3	OK	69.0417	77.053	0.158384	-0.442317	0.65826	0.86734	no	ABL interactor-like protein 4 (ABIL4); BEST Arabidopsis thaliana protein match is: ABL interactor-like protein 3 (TAIR:AT5G24310.1); Has 1807 Blast hits to 1807 proteins in 277 species: Archae - 0; Bacteria - 0; Metazoa - 736; Fungi - 347; Plants - 385; Viruses - 0; Other Eukaryotes - 339 (source: NCBI BLink).
AT1G51965.1	XLOC_003596	XLOC_003596	ABO5	1:19311798-19314143	col0_3	083_3	OK	3.65179	2.60336	-0.488227	0.779128	0.435904	0.731983	no	Encodes ABA Overly-Sensitive5 (ABO5), a pentatricopeptide repeat protein required for cis-splicing of mitochondrial nad2 intron 3. Involved in response to abscisic acid.
AT4G02980.1	XLOC_012411	XLOC_012411	ABP1	4:1319684-1321455	col0_3	083_3	OK	17.6314	17.0947	-0.0446011	0.0944813	0.924727	0.977961	no	Auxin binding protein involved in cell elongation and cell division. ABP1 is ubiquitinated in vitro and in planta by AtRma2.
AT5G64750.1	XLOC_015636	XLOC_015636	ABR1	5:25893463-25893583	col0_3	083_3	OK	0	3464.61	1.79769e+308	1.79769e+308	0.0314715	0.223668	no	Encodes a putative transcription factor containing an AP2 domain. Is a member of the ERF (ethylene response factor) subfamily B-4 of ERF/AP2 transcription factor family. Expressed in response to ABA, osmotic stress, sugar stress and drought. Mutants are hypersensitive to these stresses. May be involved in regulation of ABA mediated stress response.
AT1G13210.1	XLOC_002749	XLOC_002749	ACA.l	1:4509095-4513925	col0_3	083_3	OK	8.18335	13.4925	0.721391	-2.01918	0.0434684	0.255393	no	autoinhibited Ca2+/ATPase II (ACA.l); FUNCTIONS IN: calmodulin binding, ATPase activity, coupled to transmembrane movement of ions, phosphorylative mechanism; INVOLVED IN: phospholipid transport, ATP biosynthetic process; LOCATED IN: plasma membrane; EXPRESSED IN: 23 plant structures; EXPRESSED DURING: 12 growth stages; CONTAINS InterPro DOMAIN/s: ATPase, P-type, phospholipid-translocating, flipp…
AT3G52720.1	XLOC_010517	XLOC_010517	ACA1	3:19538669-19541271	col0_3	083_3	OK	31.957	19.1919	-0.735631	1.71163	0.0869649	0.350276	no	Encodes an alpha carbonic anhydrase (CAH1) located in the chloroplast stroma. Most chloroplast proteins are encoded by the nuclear genome and imported with the help of sorting signals that are intrinsic parts of the polypeptides. CAH1 takes an alternative route through the secretory pathway, and becomes N-glycosylated before entering the chloroplast. Glycosylation and intra-molecular disulfide br…
AT4G29900.1	XLOC_013218	XLOC_013218	ACA10	4:14611003-14619585	col0_3	083_3	OK	12.9639	25.2345	0.960892	-2.59174	0.00954931	0.137706	no	one of the type IIB calcium pump isoforms. encodes an autoinhibited Ca(2+)-ATPase that contains an N-terminal calmodulin binding autoinhibitory domain.
AT3G57330.1	XLOC_010692	XLOC_010692	ACA11	3:21199510-21216534	col0_3	083_3	OK	9.45839	25.9646	1.45688	-2.71364	0.00665475	0.113312	no	Lesion mimic phenotype when mutation in the gene is combined with a mutation in ACA4. Lesion mimic phenotype of double knockout can be suppressed by nutritional supplements that increase anion levels (e.g. 15 mM Nitrate, Chloride, or Phosphate)
AT4G37640.1	XLOC_013520	XLOC_013520	ACA2	4:17683003-17687105	col0_3	083_3	OK	6.30789	8.76935	0.475311	-1.2792	0.200828	0.527197	no	Encodes a calmodulin-regulated Ca(2+)-pump located in the endoplasmic reticulum. Belongs to plant 2B ATPase's with an N-terminal autoinhibitor.
AT2G41560.1	XLOC_007115	XLOC_007115	ACA4	2:17332135-17337251	col0_3	083_3	OK	38.8396	45.2206	0.219452	-0.607351	0.543618	0.806779	no	Encodes a calmodulin-regulated Ca(2+)-ATPase that improves salt tolerance in yeast. Localized to the vacuole. Lesion mimic phenotype when mutation in the gene is combined with a mutation in ACA11. Lesion mimic phenotype of double knockout can be suppressed by nutritional supplements that increase anion levels (e.g. 15 mM Nitrate, Chloride, or Phosphate).
AT2G41560.1	XLOC_007433	XLOC_007433	ACA4	2:17332135-17337251	col0_3	083_3	OK	2.74203	15.4369	2.49306	-0.467768	0.63995	0.857892	no	Encodes a calmodulin-regulated Ca(2+)-ATPase that improves salt tolerance in yeast. Localized to the vacuole. Lesion mimic phenotype when mutation in the gene is combined with a mutation in ACA11. Lesion mimic phenotype of double knockout can be suppressed by nutritional supplements that increase anion levels (e.g. 15 mM Nitrate, Chloride, or Phosphate).
AT5G37780.1	XLOC_016753	XLOC_016753	ACAM-1	5:15004610-15006203	col0_3	083_3	OK	57.0092	86.0515	0.594006	-1.67708	0.093527	0.365009	no
AT5G48230.2	XLOC_017061	XLOC_017061	ACAT2	5:19549837-19555446	col0_3	083_3	OK	22.7719	29.8402	0.390004	-0.68139	0.495625	0.778837	no	Encodes an acetoacetyl-CoA thiolase that generates the bulk of the acetoacetyl-CoA precursor needed for the cytosolic localized, mevalonate-derived isoprenoids biosynthetic pathway. Loss-of-function mutants are embryo lethal.
AT4G27780.1	XLOC_011844	XLOC_011844	ACBP2	4:13847455-13849874	col0_3	083_3	OK	4.71114	3.76067	-0.325087	0.572609	0.566909	0.820873	no	Encodes acyl-CoA-binding protein with ankyrin repeats
AT4G24230.6	XLOC_013012	XLOC_013012	ACBP3	4:12566654-12568879	col0_3	083_3	OK	28.5039	58.5525	1.03857	-2.83554	0.00457476	0.0910215	no	acyl-CoA-binding protein ACBP3. Localized extracellularly in transiently expressed tobacco BY-2 cells and onion epidermal cells. Binds arachidonyl-CoA with high affinity. Microarray data shows up-regulation of many biotic- and abiotic-stress-related genes in an ACBP3 OE-1 in comparison to wild type.
AT3G05420.1	XLOC_010920	XLOC_010920	ACBP4	3:1561790-1567263	col0_3	083_3	OK	0	71.7744	1.79769e+308	1.79769e+308	0.211492	0.538203	no
AT3G05420.1	XLOC_007619	XLOC_007619	ACBP4	3:1561790-1567263	col0_3	083_3	OK	40.6282	52.655	0.374088	-0.804784	0.420944	0.720399	no
AT5G27630.1	XLOC_014617	XLOC_014617	ACBP5	5:9779843-9780781	col0_3	083_3	OK	0.632831	7.46437	3.56013	-1.31018	0.190135	0.515129	no	Acyl-CoA binding protein with high affinity for oleoyl-CoA. Expressed in all plant organs. Involved in fatty acid transport.
AT1G31812.1	XLOC_003335	XLOC_003335	ACBP6	1:11410987-11414436	col0_3	083_3	OK	152.658	142.256	-0.101815	0.212924	0.831386	0.942788	no	Acyl-CoA-binding protein. Bind acyl-CoA esters and protect acyl-CoAs from degradation by microsomal acyl-hydrolases.
AT1G36180.1	XLOC_001167	XLOC_001167	ACC2	1:13552738-13558584	col0_3	083_3	OK	2.38032	110.35	5.53478	-6.64826	2.96581e-11	1.76633e-08	yes	acetyl-CoA carboxylase 2 (ACC2)
AT1G50200.1	XLOC_003550	XLOC_003550	ACD	1:18591208-18598344	col0_3	083_3	OK	74.5424	63.2989	-0.235881	0.655699	0.512018	0.789205	no	Alanyl-tRNA synthetase (ALATS); FUNCTIONS IN: alanine-tRNA ligase activity, ligase activity, forming aminoacyl-tRNA and related compounds, nucleotide binding, nucleic acid binding, ATP binding; INVOLVED IN: alanyl-tRNA aminoacylation, response to cadmium ion; LOCATED IN: mitochondrion, chloroplast; EXPRESSED IN: 25 plant structures; EXPRESSED DURING: 13 growth stages; CONTAINS InterPro DOMAIN/s: …
AT4G25650.1	XLOC_013063	XLOC_013063	ACD1-LIKE	4:13080903-13083222	col0_3	083_3	OK	103.966	96.7751	-0.103406	0.228177	0.819508	0.938408	no
AT2G34690.1	XLOC_005510	XLOC_005510	ACD11	2:14630336-14632771	col0_3	083_3	OK	34.6425	41.1812	0.24944	-0.604298	0.545645	0.80791	no	Gene product transports the glycolipid precursor sphingosine between membranes in vitro. Mutant constitutively expresses defense-related genes that accompany the hypersensitive response normally triggered by avirulent pathogens.
AT1G06460.1	XLOC_002486	XLOC_002486	ACD32.1	1:1967128-1969517	col0_3	083_3	OK	100.068	81.6417	-0.293597	0.835553	0.403406	0.708195	no	ACD32.1 encodes an alpha-crystallin domain containing protein with homology to small heat shock proteins.
AT4G14400.1	XLOC_011374	XLOC_011374	ACD6	4:8294462-8298366	col0_3	083_3	OK	3.0399	0.149861	-4.34233	2.15285	0.0313304	0.223668	no	encodes a novel protein with putative ankyrin and transmembrane regions. It is a member of one of the largest uncharacterized gene families in higher plants. The gene is involved in resistance to Pseudomonas syringae.
AT4G26160.1	XLOC_011790	XLOC_011790	ACHT1	4:13255305-13256763	col0_3	083_3	OK	4.08167	11.0171	1.43251	-2.15305	0.0313151	0.223668	no	Encodes a member of the thioredoxin family protein. Located in the chloroplast. Shows high activity towards the chloroplast 2-Cys peroxiredoxin A, and poor activity towards the chloroplast NADP-malate dehydrogenase.
AT4G29670.1	XLOC_013207	XLOC_013207	ACHT2	4:14535545-14537237	col0_3	083_3	OK	80.4954	51.3716	-0.647934	1.84003	0.0657633	0.301155	no
AT1G08570.1	XLOC_000261	XLOC_000261	ACHT4	1:2712852-2714599	col0_3	083_3	OK	86.6443	51.4061	-0.753165	2.00281	0.0451982	0.261261	no	Encodes a member of the thioredoxin family protein. Located in the chloroplast. Shows high activity towards the chloroplast 2-Cys peroxiredoxin A, and poor activity towards the chloroplast NADP-malate dehydrogenase.
AT5G61440.1	XLOC_015508	XLOC_015508	ACHT5	5:24707519-24708830	col0_3	083_3	OK	34.5571	43.1113	0.319082	-0.734416	0.462695	0.753255	no	Encodes a member of the thioredoxin family protein. Located in the chloroplast.
AT5G01370.1	XLOC_013719	XLOC_013719	ACI1	5:152529-154359	col0_3	083_3	OK	3.56298	1.3815	-1.36685	1.87339	0.0610146	0.288551	no	Nuclear protein with a lysine-rich domain and a C-terminal serine-rich domain. Interacts with Alcatraz (ALC). ACI1 is mainly expressed in the vascular system. Involved in cell separation during fruit dehiscence.
AT2G32710.2	XLOC_005450	XLOC_005450	ACK2	2:13873371-13875747	col0_3	083_3	OK	17.9633	16.7014	-0.105085	0.236561	0.812997	0.934528	no
AT5G19530.2	XLOC_016410	XLOC_016410	ACL5	5:6588976-6591200	col0_3	083_3	OK	12.565	14.5839	0.214959	-0.510732	0.609539	0.842146	no
AT1G10670.1	XLOC_000343	XLOC_000343	ACLA-1	1:3535337-3538067	col0_3	083_3	OK	124.405	137.964	0.149242	-0.427079	0.669322	0.87233	no
AT1G60810.1	XLOC_003820	XLOC_003820	ACLA-2	1:22388616-22391136	col0_3	083_3	OK	11.4225	25.4921	1.15817	-3.02043	0.00252417	0.0637897	no	One of the three genes encoding subunit A of the trimeric enzyme ATP Citrate lyase
AT1G09430.1	XLOC_000296	XLOC_000296	ACLA-3	1:3042008-3047798	col0_3	083_3	OK	37.4923	47.6674	0.346407	-0.75486	0.450333	0.743263	no	Encodes subunit A of the heteromeric enzyme ATP citrate lyase (ACL). In animals, ACL is encoded by a single gene; ACL in Arabidopsis is composed of two polypeptides, ACLA (encoded by 3 genes) and ACLB (encoded by 2 genes). The holoenzyme has an A(4)B(4)stoichiometry. Expression of both ACLA and ACLB but not of either of the subunits alone results in ACL activity.
AT3G06650.1	XLOC_009411	XLOC_009411	ACLB-1	3:2079094-2083464	col0_3	083_3	OK	82.2374	91.0887	0.147478	-0.413174	0.679479	0.877249	no	One of the two genes encoding subunit B of the trimeric enzyme ATP Citrate lyase
AT5G49460.1	XLOC_015092	XLOC_015092	ACLB-2	5:20054598-20058258	col0_3	083_3	OK	46.9451	63.4433	0.434495	-1.1384	0.254952	0.582497	no	One of the two genes encoding subunit B of the cytosolic enzyme ATP Citrate Lyase (ACL)
AT3G16910.1	XLOC_009803	XLOC_009803	ACN1	3:5773139-5775485	col0_3	083_3	OK	21.2361	16.5059	-0.36354	0.998294	0.318137	0.640806	no	Encodes a peroxisomal protein with acetyl-CoA synthetase activity that is responsible for the activation of acetate for entry into the glyoxylate cycle.
AT4G35830.1	XLOC_013445	XLOC_013445	ACO1	4:16972765-16978085	col0_3	083_3	OK	131.697	131.196	-0.00549643	0.015629	0.98753	0.99701	no	Encodes an aconitase that can catalyze the conversion of citrate to isocitrate through a cis-aconitate intermediate, indicating that it may participate in the TCA cycle and other primary metabolic pathways. The protein is believed to accumulate in the mitochondria and the cytosol. It affects CSD2 (At2g28190 - a superoxide dismutase) transcript levels and may play a role in the response to oxidati…
AT1G62380.1	XLOC_001611	XLOC_001611	ACO2	1:23082245-23084196	col0_3	083_3	OK	1883.93	2941.73	0.642922	-0.987968	0.323168	0.644138	no	Encodes a protein similar to 1-aminocyclopropane-1-carboxylic oxidase (ACC oxidase). Expression of the AtACO2 transcripts is affected by ethylene.
AT4G26970.1	XLOC_011817	XLOC_011817	ACO2	4:13542922-13548495	col0_3	083_3	OK	59.8776	74.6803	0.318711	-0.435574	0.663146	0.86961	no	Encodes an aconitase that can catalyze the conversion of citrate to isocitrate through a cis-aconitate intermediate, indicating that it may participate in the TCA cycle and other primary metabolic pathways. The protein is believed to accumulate in the mitochondria and the cytosol. It affects CSD2 (At2g28190 - a superoxide dismutase) transcript levels and may play a role in the response to oxidati…
AT2G05710.1	XLOC_004812	XLOC_004812	ACO3	2:2141380-2146640	col0_3	083_3	OK	60.3414	52.3446	-0.205109	0.500488	0.616731	0.846272	no	Encodes an aconitase that can catalyze the conversion of citrate to isocitrate through a cis-aconitate intermediate, indicating that it may participate in the TCA cycle and other primary metabolic pathways. The protein is believed to accumulate in the mitochondria and the cytosol. It affects CSD2 (At2g28190 - a superoxide dismutase) transcript levels and may play a role in the response to oxidati…
AT3G05020.1	XLOC_009334	XLOC_009334	ACP1	3:1391658-1392940	col0_3	083_3	OK	62.3515	70.5712	0.178654	-0.451816	0.651401	0.864582	no	encodes an acyl carrier protein expressed in leaves, roots, and dry seeds. Protein is not regulated by light.
AT1G54580.1	XLOC_001448	XLOC_001448	ACP2	1:20389344-20390864	col0_3	083_3	OK	140.357	176.801	0.33302	-0.948786	0.34273	0.659659	no	encodes an acyl carrier protein expressed in leaves, roots, and dry seeds. Gene expression is not regulated by light but downregulated by starvation and upregulated by increased level of exogenous sucrose.
AT1G54630.1	XLOC_003684	XLOC_003684	ACP3	1:20401473-20403069	col0_3	083_3	OK	132.623	153.638	0.212198	-0.604317	0.545633	0.80791	no	encodes an acyl carrier protein expressed in leaves, roots, and dry seeds. Gene expression is not regulated by light.
AT4G25050.1	XLOC_011750	XLOC_011750	ACP4	4:12870013-12871027	col0_3	083_3	OK	1137.7	1133.04	-0.00592304	0.0173753	0.986137	0.996804	no
AT5G65890.1	XLOC_015686	XLOC_015686	ACR1	5:26354997-26357821	col0_3	083_3	OK	12.5231	6.4849	-0.949436	2.07966	0.0375572	0.241466	no	Member of ACT domain containing protein family. ACT domains are amino acid binding domains. Shows strongest expression in flowers and siliques.
AT1G76990.3	XLOC_004684	XLOC_004684	ACR3	1:28936429-28936575	col0_3	083_3	OK	0	297.404	1.79769e+308	1.79769e+308	0.0421436	0.250666	no
AT1G76990.5	XLOC_002123	XLOC_002123	ACR3	1:28932123-28935407	col0_3	083_3	OK	67.989	68.4818	0.0104193	-0.0235114	0.981242	0.995032	no
AT1G69040.2	XLOC_001824	XLOC_001824	ACR4	1:25957598-25959836	col0_3	083_3	OK	30.0353	43.4293	0.532009	-1.50362	0.13268	0.435611	no	ACT-domain containing protein involved in feedback regulation of amino acid metabolism
AT2G03730.1	XLOC_006120	XLOC_006120	ACR5	2:1137662-1140212	col0_3	083_3	OK	30.6746	27.1581	-0.175661	0.374601	0.707957	0.889312	no	Member of a small family of ACT domain containing proteins. ACT domains are thought to be involved in amino acid binding.
AT4G22780.1	XLOC_012969	XLOC_012969	ACR7	4:11968336-11971128	col0_3	083_3	OK	6.00738	6.66233	0.14929	-0.336705	0.736339	0.901539	no	Member of a family of ACT domain containing proteins . ACT domains are involved in amino acid binding .
AT1G12420.1	XLOC_002719	XLOC_002719	ACR8	1:4226410-4229063	col0_3	083_3	OK	2.57982	5.07927	0.977351	-1.43535	0.151187	0.465395	no	ACT domain repeat 8 (ACR8); CONTAINS InterPro DOMAIN/s: Amino acid-binding ACT (InterPro:IPR002912); BEST Arabidopsis thaliana protein match is: ACT domain repeat 7 (TAIR:AT4G22780.1); Has 2013 Blast hits to 1422 proteins in 371 species: Archae - 0; Bacteria - 1118; Metazoa - 0; Fungi - 0; Plants - 487; Viruses - 0; Other Eukaryotes - 408 (source: NCBI BLink).
AT5G36880.2	XLOC_016727	XLOC_016727	ACS	5:14534653-14540305	col0_3	083_3	OK	22.584	24.9355	0.142902	-0.391563	0.695381	0.884209	no	Encodes a plastidic acetyl-coA synthetase. This enzyme plays a role in converting acetate to acetyl-coA in the plastids. It does not appear to be a major contributor to fatty acid biosynthesis based on mutant phenotypes. The enzyme seems to act as a monomer and may play an important role in preventing the toxic accumulation of fermentation products including acetaldehyde, acetate, and ethanol. It…
AT1G62960.1	XLOC_003893	XLOC_003893	ACS10	1:23318299-23320422	col0_3	083_3	OK	53.4759	35.3631	-0.596645	1.50041	0.133507	0.436583	no	Encodes an aminotransferase with broad specificity for aspartate and aromatic amino aids such as tyrosine and phenylalanine. It does not act on branched chain amino acids and does not have ACC synthase activity.
AT4G08040.1	XLOC_011208	XLOC_011208	ACS11	4:4887051-4889104	col0_3	083_3	OK	3.28774	4.67994	0.509394	-0.913151	0.361163	0.67605	no	encodes an aminotransferase that belongs to ACC synthase gene family structurally
AT5G51690.1	XLOC_017170	XLOC_017170	ACS12	5:20997464-21001025	col0_3	083_3	OK	4.86714	5.73607	0.236986	-0.565441	0.571774	0.823409	no	Encodes an aminotransferase with broad specificity for aspartate and aromatic amino aids such as tyrosine and phenylalanine. It does not act on branched chain amino acids and does not have ACC synthase activity.
AT2G22810.1	XLOC_006438	XLOC_006438	ACS4	2:9718669-9718985	col0_3	083_3	OK	1.86751	6.36999	1.77018	-1.34957	0.177153	0.499161	no	key regulatory enzyme in the biosynthesis of the plant hormone ethylene. ACS4 is specifically induced by indoleacetic acid (IAA).
AT4G11280.1	XLOC_011289	XLOC_011289	ACS6	4:6864104-6866120	col0_3	083_3	OK	42.3598	18.4597	-1.19832	3.36567	0.000763577	0.0269071	yes	encodes a a member of the 1-aminocyclopropane-1-carboxylate (ACC) synthase (S-adenosyl-L-methionine methylthioadenosine-lyase, EC 4.4.1.14) gene family
AT4G26200.1	XLOC_011791	XLOC_011791	ACS7	4:13276534-13276893	col0_3	083_3	OK	0.628702	6.47752	3.36499	-1.23011	0.218657	0.545035	no	Member of a family of proteins in Arabidopsis that encode 1-Amino-cyclopropane-1-carboxylate synthase, an enzyme involved in ethylene biosynthesis. Not expressed in response to IAA.
AT4G37770.1	XLOC_012217	XLOC_012217	ACS8	4:17753426-17753977	col0_3	083_3	OK	0	10.854	1.79769e+308	1.79769e+308	0.0314715	0.223668	no	Encodes an auxin inducible ACC synthase.
AT3G56940.1	XLOC_008953	XLOC_008953	ACSF	3:21076537-21078229	col0_3	083_3	OK	2371.35	1802.7	-0.395551	1.018	0.308678	0.6324	no	Encodes a putative ZIP protein with varying mRNA accumulation in leaves, stems and roots. Has a consensus carboxylate-bridged di-iron binding site.
AT1G32200.1	XLOC_003349	XLOC_003349	ACT1	1:11601785-11605047	col0_3	083_3	OK	81.5367	60.5583	-0.429124	1.09404	0.273939	0.600791	no	Encodes a chloroplast glycerol-3-phosphate acyltransferase.Involved in the biosynthesis of chloroplast phosphatidylglycerol.
AT3G12110.1	XLOC_007860	XLOC_007860	ACT11	3:3857841-3859735	col0_3	083_3	OK	15.9408	38.9594	1.28925	-3.42557	0.000613513	0.0231135	yes	Encodes an actin that is expressed predominantly during reproductive development.
AT3G53750.1	XLOC_010990	XLOC_010990	ACT3	3:19915345-19917602	col0_3	083_3	OK	0	30.7627	1.79769e+308	1.79769e+308	0.093082	0.36378	no	Member of the Actin gene family. Expressed in mature pollen.
AT3G53750.1	XLOC_008834	XLOC_008834	ACT3	3:19915345-19917602	col0_3	083_3	OK	20.5062	25.2648	0.301066	-0.81177	0.416924	0.71705	no	Member of the Actin gene family. Expressed in mature pollen.
AT5G09810.1	XLOC_014040	XLOC_014040	ACT7	5:3052068-3054396	col0_3	083_3	OK	211.673	237.693	0.167264	-0.479623	0.631496	0.853216	no	Member of Actin gene family.Mutants are defective in germination and root growth.
AT1G49240.1	XLOC_001278	XLOC_001278	ACT8	1:18215878-18218258	col0_3	083_3	OK	104.386	141.252	0.436345	-1.17332	0.240668	0.566639	no	Member of a subclass of actins composed of ACT2 and ACT8. Its mRNA is strongly expressed in strongly expressed in leaves, roots, stems, flowers, pollen, and siliques. However, protein expression, assayed by a ACT8:GUS fusion reporter, is very low in pollen.
AT4G16760.1	XLOC_012756	XLOC_012756	ACX1	4:9424808-9428849	col0_3	083_3	OK	42.5417	52.2501	0.296557	-0.842574	0.399467	0.70483	no	Encodes a medium to long-chain acyl-CoA oxidase. Catalyzes the first step of fatty acid beta-oxidation. Involved in jasmonate biosynthesis. Gene expression is induced by wounding, drought stress, abscisic acid, and jasmonate.
AT5G65110.1	XLOC_017620	XLOC_017620	ACX2	5:26009669-26012664	col0_3	083_3	OK	19.8655	31.1744	0.6501	-1.77373	0.0761082	0.325959	no	Encodes an acyl-CoA oxidase presumably involved in long chain fatty acid biosynthesis.
AT1G06290.1	XLOC_000182	XLOC_000182	ACX3	1:1922362-1926140	col0_3	083_3	OK	32.7885	36.3204	0.14759	-0.371434	0.710314	0.890422	no	Encodes an acyl-CoA oxidase with specificity for medium chain fatty acids.
AT2G35690.1	XLOC_005545	XLOC_005545	ACX5	2:14999779-15003002	col0_3	083_3	OK	7.96768	9.21843	0.210361	-0.530107	0.596038	0.834825	no	Encodes an acyl-CoA oxidase. Involved in jasmonate biosynthesis. Expressed uniformly in seedlings and throughout development.
AT5G38630.1	XLOC_014720	XLOC_014720	ACYB-1	5:15467696-15470744	col0_3	083_3	OK	18.6016	16.7778	-0.148874	0.340658	0.733361	0.899725	no	Encodes for cytochrome b561.
AT4G25570.1	XLOC_013060	XLOC_013060	ACYB-2	4:13053727-13055660	col0_3	083_3	OK	165.189	166.597	0.012252	-0.034797	0.972242	0.991781	no	Encodes cytochrome b561.
AT4G16420.1	XLOC_012738	XLOC_012738	ADA2B	4:9261357-9265985	col0_3	083_3	OK	22.367	23.7368	0.0857551	-0.0291565	0.97674	0.993337	no	Transcriptional co-activator. Essential for the developmental switch from cell proliferation to cell differentiation in response to variations in auxin and cytokinin concentrations.
AT1G16060.1	XLOC_000543	XLOC_000543	ADAP	1:5509964-5511605	col0_3	083_3	OK	3.1852	0	-1.79769e+308	-1.79769e+308	0.0143339	0.162872	no	Encodes ADAP, an AP2-domain protein that interacts with ARIA. ADAP is a positive regulator of the ABA response and is also involved in regulating seedling growth.
AT3G46010.1	XLOC_010281	XLOC_010281	ADF1	3:16909472-16910804	col0_3	083_3	OK	177.381	182.022	0.0372674	-0.105807	0.915735	0.974938	no
AT3G46000.1	XLOC_010280	XLOC_010280	ADF2	3:16907752-16908984	col0_3	083_3	OK	94.8034	117.554	0.310312	-0.8769	0.380541	0.691657	no	Encodes depolymerizing factor 2.
AT5G59880.1	XLOC_015456	XLOC_015456	ADF3	5:24120247-24121869	col0_3	083_3	OK	284.285	321.837	0.178991	-0.514048	0.607218	0.841095	no	Encodes actin depolymerizing factor 3 (ADF3).
AT2G16700.1	XLOC_004911	XLOC_004911	ADF5	2:7244647-7245695	col0_3	083_3	OK	9.62358	5.97323	-0.688063	1.12328	0.261318	0.588811	no	Encodes actin depolymerizing factor 5 (ADF5).
AT4G34970.1	XLOC_012117	XLOC_012117	ADF9	4:16653723-16654707	col0_3	083_3	OK	3.0853	21.992	2.83349	-3.82072	0.000133063	0.0077441	yes	A member of actin polymerizing factors (ADFs)family, ADF9 primarily functions as an actin bundling protein.
AT5G48300.1	XLOC_015050	XLOC_015050	ADG1	5:19570258-19572575	col0_3	083_3	OK	318.261	317.667	-0.00269424	0.0065523	0.994772	0.998723	no	Encodes the small subunit of ADP-glucose pyrophosphorylase. The small subunit is the catalytic isoform responsible for ADP-glucose pyrophosphorylase activity. The presence of the small subunit is required for large subunit stability. Two isoforms of the small subunit (ApS1 and ApS2) have been described. ApS1 is the major small subunit isoform present in all plant tissues tested.
AT5G19220.1	XLOC_016399	XLOC_016399	ADG2	5:6463789-6466802	col0_3	083_3	OK	251.403	232.611	-0.11208	0.329617	0.741689	0.90357	no	Encodes the large subunit of ADP-glucose pyrophosphorylase which catalyzes the first, rate limiting step in starch biosynthesis. The large subunit plays a regulatory role whereas the small subunit (ApS) is the catalytic isoform. Four isoforms (ApL1-4) have been identified. ApL1 is the major large subunit isoform present in leaves. Mutational analysis of APS1 suggests that APL1 and APL2 can compen…
AT1G77120.1	XLOC_002128	XLOC_002128	ADH1	1:28976217-28976434	col0_3	083_3	OK	0	26.5115	1.79769e+308	1.79769e+308	0.0490957	0.263421	no	Catalyzes the reduction of acetaldehyde using NADH as reductant. Requires zinc for activity. Dimer. Anaerobic response polypeptide (ANP). Fermentation. The protein undergoes thiolation following treatment with the oxidant tert-butylhydroperoxide.
AT2G37250.1	XLOC_005603	XLOC_005603	ADK	2:15641929-15643300	col0_3	083_3	OK	10.9689	31.0262	1.50006	-1.06484	0.28695	0.613761	no	encodes adenylate kinase that is located in the chloroplast involved in the coordination of metabolism and growth
AT5G63400.1	XLOC_017552	XLOC_017552	ADK1	5:25393087-25394840	col0_3	083_3	OK	79.4515	102.101	0.361858	-1.03104	0.302522	0.627188	no	encodes a protein similar to adenylate kinase.
AT1G03930.1	XLOC_000107	XLOC_000107	ADK1	1:1004766-1008309	col0_3	083_3	OK	26.3209	20.622	-0.352021	0.935254	0.349657	0.665388	no	Phosphorylates serine, threonine, and tyrosine
AT3G09820.1	XLOC_007780	XLOC_007780	ADK1	3:3012017-3014778	col0_3	083_3	OK	169.698	171.392	0.014329	-0.0412515	0.967095	0.990268	no	Involved in the salvage synthesis of adenylates and methyl recycling
AT5G03300.1	XLOC_013803	XLOC_013803	ADK2	5:796376-799032	col0_3	083_3	OK	78.0002	60.8938	-0.357181	1.01703	0.309138	0.63305	no	Encodes adenosine kinase 2 (ADK2), a typical, constitutively expressed housekeeping enzyme. Shows a high sequence identity with ADK1. Involved in salvage synthesis of adenylates and methyl recycling. Enzyme activity is substantially inhibited in roots, siliques and dry seeds by an unknown compound. May contribute to cytokinin interconversion.
AT1G10290.1	XLOC_000331	XLOC_000331	ADL6	1:3370470-3377428	col0_3	083_3	OK	26.6504	34.8605	0.387435	-0.849144	0.395801	0.702691	no	involved in trafficking from the trans-Golgi Network to the central vacuole.
AT4G01100.1	XLOC_013623	XLOC_013623	ADNT1	4:477168-484480	col0_3	083_3	OK	0	796.119	1.79769e+308	1.79769e+308	0.321064	0.643098	no
AT4G01100.1	XLOC_011054	XLOC_011054	ADNT1	4:477168-484480	col0_3	083_3	OK	127.282	119.564	-0.0902414	0.193024	0.84694	0.948574	no
AT5G57370.1	XLOC_015370	XLOC_015370	ADO1,AT5G57370	5:23241437-23246432	col0_3	083_3	OK	37.0463	28.7525	-0.365645	0.67148	0.501915	0.782659	no	unknown protein; CONTAINS InterPro DOMAIN/s: Protein of unknown function DUF1777 (InterPro:IPR013957); Has 30201 Blast hits to 17322 proteins in 780 species: Archae - 12; Bacteria - 1396; Metazoa - 17338; Fungi - 3422; Plants - 5037; Viruses - 0; Other Eukaryotes - 2996 (source: NCBI BLink).
AT2G18915.2	XLOC_006319	XLOC_006319	ADO2	2:8194592-8197457	col0_3	083_3	OK	7.90262	7.0697	-0.160682	0.382181	0.702327	0.887508	no	encodes a member of F-box proteins that includes two other proteins in Arabidopsis (ZTL and FKF1). These proteins contain a unique structure containing a PAS domain at their N-terminus, an F-box motif, and 6 kelch repeats at their C-terminus. Overexpression results in arrhythmic phenotypes for a number of circadian clock outputs in both constant light and constant darkness, long hypocotyls under …
AT1G51700.1	XLOC_001355	XLOC_001355	ADOF1	1:19174124-19175129	col0_3	083_3	OK	44.9638	20.7802	-1.11355	2.97491	0.00293074	0.0700148	no	Encodes dof zinc finger protein (adof1).
AT3G21270.1	XLOC_008221	XLOC_008221	ADOF2	3:7474671-7475668	col0_3	083_3	OK	13.8893	18.5424	0.41685	-0.970196	0.331949	0.65218	no	Encodes Dof zinc finger protein adof2.
AT1G33560.1	XLOC_001109	XLOC_001109	ADR1	1:12169076-12171941	col0_3	083_3	OK	7.25555	12.053	0.732234	-1.87912	0.0602284	0.286059	no	Encodes a NBS-LRR disease resistance protein that possesses N-terminal kinase subdomains. Activation tagged mutant of ADR1 showed elevated levels of SA and reactive oxygen species in addition to number of defense gene transcripts. Exhibits resistance to number of microbial pathogens.
AT4G33300.1	XLOC_013351	XLOC_013351	ADR1-L1	4:16050736-16054173	col0_3	083_3	OK	17.7653	24.7736	0.479743	-1.37151	0.170215	0.489732	no	Encodes a member of the ADR1 family nucleotide-binding leucine-rich repeat (NB-LRR) immune receptors.
AT5G04720.1	XLOC_013860	XLOC_013860	ADR1-L2	5:1360686-1363721	col0_3	083_3	OK	13.9042	29.9718	1.10809	-2.5326	0.0113221	0.149422	no	Encodes a member of the ADR1 family nucleotide-binding leucine-rich repeat (NB-LRR) immune receptors.
AT1G06080.1	XLOC_000175	XLOC_000175	ADS1	1:1843580-1846269	col0_3	083_3	OK	25.8833	89.1923	1.7849	-4.89331	9.91553e-07	0.000144033	yes	homologous to delta 9 acyl-lipid desaturases of cyanobacteria and acyl-CoA desaturases of yeast and mammals. expression down-regulated by cold temperature.
AT2G31360.1	XLOC_006738	XLOC_006738	ADS2	2:13371907-13373597	col0_3	083_3	OK	86.4703	119.592	0.467847	-1.31268	0.189292	0.514493	no	homologous to delta 9 acyl-lipid desaturases of cyanobacteria and acyl-CoA desaturases of yeast and mammals. expression up-regulated by cold temperature.
AT3G57610.1	XLOC_010706	XLOC_010706	ADSS	3:21334362-21336699	col0_3	083_3	OK	69.3523	63.4615	-0.128063	0.363884	0.715945	0.89301	no	encoding adenylosuccinate synthetase (AdSS), the enzyme involved in the first step of the formation of the purine nucleotide AMP (conversion of IMP to adenylo-succinate)
AT1G11790.1	XLOC_000386	XLOC_000386	ADT1	1:3981251-3985176	col0_3	083_3	OK	33.34	29.6143	-0.170962	0.304438	0.760794	0.912044	no	Encodes a plastid-localized arogenate dehydratase involved in phenylalanine biosynthesis. Not less than six genes encoding ADT were identi&#64257;ed in the Arabidopsis genome: ADT1 [At1g11790]; ADT2 [At3g07630]; ADT3 [At2g27820]; ADT4 [At3g44720]; ADT5 [At5g22630]; and ADT6 [At1g08250].
AT3G07630.1	XLOC_007709	XLOC_007709	ADT2	3:2435458-2437932	col0_3	083_3	OK	15.1623	20.5827	0.440942	-0.807815	0.419197	0.718928	no	Encodes a plastid-localized arogenate dehydratase involved in phenylalanine biosynthesis. Not less than six genes encoding ADT were identi&#64257;ed in the Arabidopsis genome: ADT1 [At1g11790]; ADT2 [At3g07630]; ADT3 [At2g27820]; ADT4 [At3g44720]; ADT5 [At5g22630]; and ADT6 [At1g08250].
AT3G44720.1	XLOC_008538	XLOC_008538	ADT4	3:16271527-16273195	col0_3	083_3	OK	21.4126	15.0834	-0.505498	1.33842	0.180759	0.503369	no	Encodes a plastid-localized arogenate dehydratase involved in phenylalanine biosynthesis. Not less than six genes encoding ADT were identi&#64257;ed in the Arabidopsis genome: ADT1 [At1g11790]; ADT2 [At3g07630]; ADT3 [At2g27820]; ADT4 [At3g44720]; ADT5 [At5g22630]; and ADT6 [At1g08250].
AT5G22630.1	XLOC_014467	XLOC_014467	ADT5	5:7524474-7526106	col0_3	083_3	OK	7.97856	7.27241	-0.133694	0.281852	0.778057	0.919739	no	Encodes a plastid-localized arogenate dehydratase involved in phenylalanine biosynthesis. Not less than six genes encoding ADT were identi&#64257;ed in the Arabidopsis genome: ADT1 [At1g11790]; ADT2 [At3g07630]; ADT3 [At2g27820]; ADT4 [At3g44720]; ADT5 [At5g22630]; and ADT6 [At1g08250].
AT1G08250.1	XLOC_002563	XLOC_002563	ADT6	1:2588907-2590272	col0_3	083_3	OK	8.61224	5.37033	-0.681377	1.2893	0.197294	0.523033	no	Encodes a plastid-localized arogenate dehydratase involved in phenylalanine biosynthesis. Although this enzyme has sequence similarity to prephenate dehydratases, it is 98 times more active with arogenate than prephenate in enzymatic assays.
AT1G68310.2	XLOC_001794	XLOC_001794	AE7	1:25599500-25601196	col0_3	083_3	OK	28.3279	14.5335	-0.962844	1.97286	0.0485117	0.263421	no
AT1G72280.1	XLOC_004189	XLOC_004189	AERO1	1:27211894-27214525	col0_3	083_3	OK	2.62388	6.5251	1.3143	-1.50216	0.133055	0.436023	no	endoplasmic reticulum oxidoreductin
AT3G26810.1	XLOC_008414	XLOC_008414	AFB2	3:9867747-9870431	col0_3	083_3	OK	24.6539	29.6131	0.26442	-0.715779	0.474128	0.763106	no	auxin signaling F-box 2 (AFB2); FUNCTIONS IN: ubiquitin-protein ligase activity, auxin binding; INVOLVED IN: stamen development, pollen maturation, response to molecule of bacterial origin; LOCATED IN: plasma membrane; EXPRESSED IN: 26 plant structures; EXPRESSED DURING: 14 growth stages; CONTAINS InterPro DOMAIN/s: F-box domain, cyclin-like (InterPro:IPR001810); BEST Arabidopsis thaliana protein…
AT1G12820.1	XLOC_002735	XLOC_002735	AFB3	1:4367309-4371344	col0_3	083_3	OK	34.0338	41.0884	0.271763	-0.271997	0.785625	0.923066	no	Auxin receptor involved in primary and lateral root growth inhibition in response to nitrate. Target of miR393. Induced by nitrate in primary roots.
AT5G49980.1	XLOC_017123	XLOC_017123	AFB5	5:20334117-20336649	col0_3	083_3	OK	26.9277	24.0611	-0.162392	0.461833	0.644201	0.859855	no	auxin F-box protein 5 (AFB5); CONTAINS InterPro DOMAIN/s: F-box domain, Skp2-like (InterPro:IPR022364); BEST Arabidopsis thaliana protein match is: RNI-like superfamily protein (TAIR:AT4G24390.1); Has 30201 Blast hits to 17322 proteins in 780 species: Archae - 12; Bacteria - 1396; Metazoa - 17338; Fungi - 3422; Plants - 5037; Viruses - 0; Other Eukaryotes - 2996 (source: NCBI BLink).
AT4G24740.1	XLOC_013031	XLOC_013031	AFC2	4:12754545-12757756	col0_3	083_3	OK	27.1813	41.214	0.600521	-1.43973	0.149943	0.46302	no	a LAMMER-type protein kinase that co-precipitates with serine/arginine-rich (SR) proteins in vitro, interaction modulated by phosphorylation of the proteins.
AT3G25500.1	XLOC_010066	XLOC_010066	AFH1	3:9251155-9254945	col0_3	083_3	OK	15.1674	33.6516	1.1497	-3.07672	0.00209291	0.0556458	no	Poly-L-proline-containing (PLP) protein that form part of the signal-transduction cascade that leads to rearrangement of the actin cytoskeleton. AFH1 is a nonprocessive formin that moves from the barbered end to the side of an actin filament after the nucleation event.
AT1G31810.1	XLOC_003334	XLOC_003334	AFH14	1:11399653-11406211	col0_3	083_3	OK	9.13488	7.08938	-0.365726	0.945178	0.344568	0.661281	no	Encodes the Type II Arabidopsis formin14. Interacts with microtubules and microfilaments to regulate cell division.
AT2G45190.1	XLOC_007244	XLOC_007244	AFO	2:18628296-18630695	col0_3	083_3	OK	68.8762	94.0724	0.449766	-1.28168	0.199953	0.525841	no	Encodes a member of the YABBY family of transcriptional regulators that is involved in abaxial cell type specification in leaves and fruits. YAB1 acts in a non-cell autonomous fashion within the meristem to affect phyllotactic patterning. The non-autonomous effect on the central region of the meristem is mediated through the activity if Lateral Suppressor (LAS).
AT1G69260.1	XLOC_001831	XLOC_001831	AFP1	1:26039511-26040688	col0_3	083_3	OK	2.55231	0	-1.79769e+308	-1.79769e+308	0.00298507	0.0702691	no	ABI five binding protein (AFP1); CONTAINS InterPro DOMAIN/s: Protein of unknown function DUF1675 (InterPro:IPR012463); BEST Arabidopsis thaliana protein match is: ABI five binding protein 2 (TAIR:AT1G13740.1); Has 267 Blast hits to 267 proteins in 42 species: Archae - 0; Bacteria - 6; Metazoa - 29; Fungi - 9; Plants - 184; Viruses - 0; Other Eukaryotes - 39 (source: NCBI BLink).
AT1G13740.1	XLOC_000452	XLOC_000452	AFP2	1:4713314-4717929	col0_3	083_3	OK	3.82234	5.98772	0.647551	-1.2175	0.223415	0.549299	no	Encodes a member of a small plant-specific gene family whose members interact with ABI5 and appear to be involved in mediating stress responses. AFP2 mutants affect a number of ABA mediated processes such as germination and response to osmotic and sugar stress. AFP2 nuclear localization is stress dependent.
AT3G29575.3	XLOC_010196	XLOC_010196	AFP3	3:11382338-11383943	col0_3	083_3	OK	14.0502	4.2065	-1.73989	3.25636	0.00112851	0.0353745	yes
AT2G24540.1	XLOC_005185	XLOC_005185	AFR	2:10426355-10427638	col0_3	083_3	OK	4.96301	0.986306	-2.33111	2.47612	0.013282	0.16146	no	ATTENUATED FAR-RED RESPONSE (AFR); CONTAINS InterPro DOMAIN/s: F-box domain, cyclin-like (InterPro:IPR001810), Galactose oxidase/kelch, beta-propeller (InterPro:IPR011043), Kelch repeat type 1 (InterPro:IPR006652), Kelch related (InterPro:IPR013089), Kelch-type beta propeller (InterPro:IPR015915); BEST Arabidopsis thaliana protein match is: Galactose oxidase/kelch repeat superfamily protein (TAIR…
AT2G24540.1	XLOC_007388	XLOC_007388	AFR	2:10427712-10427830	col0_3	083_3	OK	0	2721.48	1.79769e+308	1.79769e+308	0.0574805	0.277045	no	ATTENUATED FAR-RED RESPONSE (AFR); CONTAINS InterPro DOMAIN/s: F-box domain, cyclin-like (InterPro:IPR001810), Galactose oxidase/kelch, beta-propeller (InterPro:IPR011043), Kelch repeat type 1 (InterPro:IPR006652), Kelch related (InterPro:IPR013089), Kelch-type beta propeller (InterPro:IPR015915); BEST Arabidopsis thaliana protein match is: Galactose oxidase/kelch repeat superfamily protein (TAIR…
AT4G35450.2	XLOC_012132	XLOC_012132	AFT	4:16839587-16841956	col0_3	083_3	OK	364.02	313.156	-0.217137	0.592649	0.553416	0.812758	no
AT5G10450.1	XLOC_016081	XLOC_016081	AFT1	5:3284144-3286322	col0_3	083_3	OK	336.553	355.325	0.0783032	-0.22902	0.818854	0.938391	no
AT3G12690.1	XLOC_009638	XLOC_009638	AGC1.5	3:4030533-4033325	col0_3	083_3	OK	3.07645	2.4379	-0.335629	0.597325	0.55029	0.810956	no	Encodes a putative serine/threonine kinase It is expressed specifically in pollen and appears to function redundantly with AGC1.7 to regulate polarized growth of pollen tubes.
AT3G25250.1	XLOC_008355	XLOC_008355	AGC2	3:9196475-9196725	col0_3	083_3	OK	3.11609	15.8417	2.34592	-1.24401	0.213497	0.539541	no	Arabidopsis protein kinase
AT5G61980.1	XLOC_015526	XLOC_015526	AGD1	5:24896933-24899423	col0_3	083_3	OK	1.56754	5.11833	1.70717	-1.41735	0.156379	0.473163	no	A member of ARF GAP domain (AGD), A thaliana has 15 members, grouped into four classes. AGD1 belongs to the class 1, together with AGD2, AGD3 and AGD4. Not expressed in hypocotyls and cotyledons.
AT4G05330.1	XLOC_012464	XLOC_012464	AGD13	4:2720568-2723083	col0_3	083_3	OK	9.84103	73.8621	2.90795	-3.01162	0.00259859	0.0649357	no	A member of ARF GAP domain (AGD), A thaliana has 15 members, grouped into four classes.
AT1G08680.3	XLOC_004559	XLOC_004559	AGD14	1:2762661-2768625	col0_3	083_3	OK	0	109.032	1.79769e+308	1.79769e+308	0.198579	0.523768	no
AT1G08680.3	XLOC_000266	XLOC_000266	AGD14	1:2762661-2768625	col0_3	083_3	OK	16.4129	17.0106	0.0516085	-0.121512	0.903285	0.97076	no
AT3G17660.1	XLOC_008071	XLOC_008071	AGD15	3:6038185-6039377	col0_3	083_3	OK	1.28725	11.5267	3.16261	-1.62393	0.104391	0.387888	no	A member of ARF GAP domain (AGD), A thaliana has 15 members, grouped into four classes; AGD15 belongs to the class 4, together with AGD14.
AT1G60860.1	XLOC_003822	XLOC_003822	AGD2	1:22400929-22407824	col0_3	083_3	OK	4.40198	8.68952	0.981123	-0.78415	0.432952	0.729677	no	A member of ARF GAP domain (AGD), A thaliana has 15 members, grouped into four classes. AGD2 belongs to the class 1, together with AGD1, AGD3, and AGD4.
AT4G33680.1	XLOC_013365	XLOC_013365	AGD2	4:16171693-16174683	col0_3	083_3	OK	94.4645	87.9513	-0.103068	0.292896	0.769602	0.916855	no	Encodes an L,L-diaminopimelate aminotransferase. Involved in disease resistance against Pseudomonas syringae. mutants have elevated SA levels, a low level of spontaneous cell death, callose deposition, and enlarged cells in leaves. genetically maps on chr 4 between L23H3 and nga1139.
AT1G10870.1	XLOC_002668	XLOC_002668	AGD4	1:3616705-3623739	col0_3	083_3	OK	13.9685	12.0942	-0.207864	0.471926	0.63698	0.85628	no	A member of ARF GAP domain (AGD), A thaliana has 15 members, grouped into four classes. AGD4 belongs to the Class 1, together with AGD1, AGD2, and AGD3.
AT3G53710.1	XLOC_010552	XLOC_010552	AGD6	3:19903409-19905503	col0_3	083_3	OK	33.0546	46.3984	0.489222	-0.940116	0.347158	0.6627	no	A member of ARF GAP domain (AGD), A thaliana has 15 members, grouped into four classes.
AT4G17890.1	XLOC_011514	XLOC_011514	AGD8	4:9937040-9939339	col0_3	083_3	OK	43.1848	54.2672	0.329557	-0.646344	0.518056	0.792136	no	A member of ARF GAP domain (AGD), A thaliana has 15 members, grouped into four classes.
AT5G46750.1	XLOC_017011	XLOC_017011	AGD9	5:18969953-18971915	col0_3	083_3	OK	47.9485	46.195	-0.0537491	0.153069	0.878344	0.961133	no	A member of ARF GAP domain (AGD), A thaliana has 15 members, grouped into four classes.
AT3G22942.1	XLOC_008269	XLOC_008269	AGG2	3:8134188-8136160	col0_3	083_3	OK	3.7953	6.668	0.81304	-1.35431	0.175637	0.497402	no	heterotrimeric G-protein gamma subunit 2(AGG2)
AT3G57550.1	XLOC_008974	XLOC_008974	AGK2	3:21306722-21309223	col0_3	083_3	OK	21.1749	44.8724	1.08347	-2.6024	0.00925733	0.134472	no
AT5G13790.1	XLOC_016197	XLOC_016197	AGL15	5:4449108-4449970	col0_3	083_3	OK	1.43816	3.99756	1.4749	-0.937684	0.348407	0.664211	no	AGL15 (AGAMOUS-Like 15) is a member of the MADS domain family of regulatory factors. Although AGL15 is preferentially expressed during embryogenesis, AGL15 is also expressed in leaf primordia, shoot apical meristems and young floral buds, suggesting that AGL15 may play a role during post-germinative development. Transgenic plants that ectopically express AGL15 show delays in the transition to flo…
AT3G57230.1	XLOC_011008	XLOC_011008	AGL16	3:21177333-21180940	col0_3	083_3	OK	0	15.4402	1.79769e+308	1.79769e+308	0.152823	0.467831	no	MADS-box transcription factor. Expressed in leaf, root and stem, with higher RNA accumulation in guard cells and trichomes.
AT3G57230.1	XLOC_008965	XLOC_008965	AGL16	3:21177333-21180940	col0_3	083_3	OK	18.3265	18.5829	0.0200447	-0.0505053	0.95972	0.98815	no	MADS-box transcription factor. Expressed in leaf, root and stem, with higher RNA accumulation in guard cells and trichomes.
AT3G57390.1	XLOC_008971	XLOC_008971	AGL18	3:21233595-21235871	col0_3	083_3	OK	7.82023	8.77709	0.166531	-0.344074	0.730791	0.89833	no	encodes a MADS-box containing protein likely to be a transcription factor that is expressed in endosperm and developing gametophytes. The protein sequence is most similar to that of AGL15, which is expressed in developing embryos.
AT2G45660.1	XLOC_007262	XLOC_007262	AGL20	2:18807542-18811022	col0_3	083_3	OK	76.7465	43.7365	-0.811265	2.291	0.0219637	0.195113	no	Controls flowering and is required for CO to promote flowering. It acts downstream of FT. Overexpression of (SOC1) AGL20 suppresses not only the late flowering of plants that have functional FRI and FLC alleles but also the delayed phase transitions during the vegetative stages of development. AGL20/SOC1 acts with AGL24 to promote flowering and inflorescence meristem identity.AGL20 upregulates ex…
AT2G45660.1	XLOC_007444	XLOC_007444	AGL20	2:18807542-18811022	col0_3	083_3	OK	3.35308	1.17652	-1.51096	0.511224	0.609194	0.842001	no	Controls flowering and is required for CO to promote flowering. It acts downstream of FT. Overexpression of (SOC1) AGL20 suppresses not only the late flowering of plants that have functional FRI and FLC alleles but also the delayed phase transitions during the vegetative stages of development. AGL20/SOC1 acts with AGL24 to promote flowering and inflorescence meristem identity.AGL20 upregulates ex…
AT4G24540.1	XLOC_013022	XLOC_013022	AGL24	4:12671276-12674073	col0_3	083_3	OK	3.12502	0	-1.79769e+308	-1.79769e+308	0.00407205	0.0851935	no	Encodes a MADS-box protein involved in flowering. Regulates the expression of SOC1 and is also upregulated by SOC1. Binds with IMK3 kinase domain. Phosphorylated by IMK3; likely to be a target for IMK3 kinase domain.
AT5G26880.2	XLOC_016635	XLOC_016635	AGL26	5:9457747-9459271	col0_3	083_3	OK	35.6564	44.7504	0.327738	-0.744736	0.456432	0.748726	no
AT2G03060.2	XLOC_004755	XLOC_004755	AGL30	2:899779-903910	col0_3	083_3	OK	3.9091	3.53187	-0.146405	0.187854	0.850991	0.949935	no	Encodes a member of the MIKC (MADS box, Keratin binding domain, and C terminal domain containing )family of transcriptional regulators. AGL30 is expressed in pollen.It forms heterodimers with other MICK family members.
AT1G18750.1	XLOC_000657	XLOC_000657	AGL65	1:6466674-6469895	col0_3	083_3	OK	3.66039	1.72943	-1.0817	1.75026	0.0800737	0.334896	no	Encodes a member of the MIKC (MADS box, Keratin binding domain, and C terminal domain containing )family of transcriptional regulators. AGL65 is expressed in pollen.It forms heterodimers with other MICK family members (AGL104). Involved in late stages of pollen development and pollen tube growth.
AT5G65080.1	XLOC_015650	XLOC_015650	AGL68	5:25997639-26002537	col0_3	083_3	OK	5.37993	0.41697	-3.68957	2.64284	0.00822151	0.125658	no	Is upregulated during vernalization and regulates flowering time. Encodes MADS-domain protein. Two variants encoding proteins of 198 and 184 amino acids have been reported.
AT5G65070.3	XLOC_015649	XLOC_015649	AGL69	5:25995055-25996058	col0_3	083_3	OK	3.06132	0	-1.79769e+308	-1.79769e+308	0.0143339	0.162872	no	Encodes MADS-box containing FLC paralog. Five splice variants have been identified but not characterized with respect to expression patterns and/or differing function. Overexpression of the gene in the Landsberg ecotype leads to a delay in flowering, transcript levels of MAF4 are reduced after a 6 week vernalization.
AT5G60910.1	XLOC_017462	XLOC_017462	AGL8	5:24502718-24506071	col0_3	083_3	OK	2.09843	0	-1.79769e+308	-1.79769e+308	0.0117357	0.151068	no	MADS box gene negatively regulated by APETALA1
AT1G22590.1	XLOC_000783	XLOC_000783	AGL87	1:7981674-7984278	col0_3	083_3	OK	60.231	44.4723	-0.437597	0.954924	0.339616	0.65725	no
AT1G22590.1	XLOC_004591	XLOC_004591	AGL87	1:7981674-7984278	col0_3	083_3	OK	0.899975	7.33584	3.02701	-0.923716	0.355634	0.671327	no
AT1G48410.3	XLOC_003498	XLOC_003498	AGO1	1:17886116-17892606	col0_3	083_3	OK	61.4217	87.4407	0.509557	-1.10247	0.270259	0.597426	no
AT1G31280.1	XLOC_001043	XLOC_001043	AGO2	1:11182060-11185350	col0_3	083_3	OK	2.27628	3.38582	0.572828	-1.15026	0.250038	0.577023	no	Encodes Argonaute gene that binds viral siRNAs and is involved in antiviral defense response. Regulates innate immunity.
AT1G31290.1	XLOC_001044	XLOC_001044	AGO3	1:11190677-11192523	col0_3	083_3	OK	2.49378	34.5836	3.79368	-3.19775	0.00138506	0.0410043	yes	ARGONAUTE 3 (AGO3); FUNCTIONS IN: nucleic acid binding; INVOLVED IN: biological_process unknown; LOCATED IN: cellular_component unknown; EXPRESSED IN: 11 plant structures; EXPRESSED DURING: LP.06 six leaves visible, LP.04 four leaves visible, 4 anthesis, C globular stage, petal differentiation and expansion stage; CONTAINS InterPro DOMAIN/s: Domain of unknown function DUF1785 (InterPro:IPR014811)…
AT2G27040.1	XLOC_006586	XLOC_006586	AGO4	2:11536554-11542341	col0_3	083_3	OK	11.8777	13.4413	0.178419	-0.500983	0.616383	0.84602	no	AGO4 is a member of a class of PAZ/PIWI domain containing proteins involved in siRNA mediated gene silencing.Loss of function mutations have reduced site specific CpNpG and CpHpH methylation and increased susceptibility to bacterial pathogens.
AT2G32940.1	XLOC_006795	XLOC_006795	AGO6	2:13972000-13972998	col0_3	083_3	OK	9.49066	111.429	3.55348	-1.27901	0.200892	0.527223	no	Encodes a nuclear localized 879-amino-acid protein that contains conserved PAZ and PIWI domains that is important for the accumulation of specific heterochromatin-related siRNAs, and for DNA methylation and transcriptional gene silencing.
AT1G69440.1	XLOC_004105	XLOC_004105	AGO7	1:26104052-26105054	col0_3	083_3	OK	4.39716	0	-1.79769e+308	-1.79769e+308	0.0218966	0.194737	no	Encodes ARGONAUTE7, a member of the ARGONAUTE family, characterised by the presence of PAZ and PIWI domains. Involved in the regulation of developmental timing. Required for the accumulation of TAS3 ta-siRNAs but not for accumulation of miR171, miR173, miR390 or mi391. Localized in mature rosette leaves and floral buds.
AT5G64310.1	XLOC_015613	XLOC_015613	AGP1	5:25721949-25722576	col0_3	083_3	OK	61.2405	100.014	0.707645	-1.90235	0.0571255	0.277045	no	Encodes arabinogalactan-protein (AGP1).
AT4G09030.1	XLOC_011235	XLOC_011235	AGP10	4:5792221-5792793	col0_3	083_3	OK	18.2687	27.0044	0.563816	-1.00107	0.316794	0.6398	no	Encodes arabinogalactan protein (AGP10).
AT3G13520.1	XLOC_007910	XLOC_007910	AGP12	3:4408972-4409636	col0_3	083_3	OK	168.476	301.902	0.84154	-2.39448	0.0166439	0.175651	no	Encodes a GPI-anchored arabinogalactan (AG) peptide with a short 'classical' backbone of 10 amino acids, seven of which are conserved among the 4 other Arabidopsis AG peptides. These peptides may be involved in cell signaling.
AT5G11740.1	XLOC_014114	XLOC_014114	AGP15	5:3784227-3784711	col0_3	083_3	OK	828.001	1173.92	0.503631	-1.4535	0.146085	0.457957	no	Encodes arabinogalactan protein (AGP15).
AT2G46330.1	XLOC_007288	XLOC_007288	AGP16	2:19018660-19019239	col0_3	083_3	OK	419.478	694.302	0.726966	-2.06914	0.0385326	0.244308	no	Encodes arabinogalactan protein (AGP16).
AT2G23130.1	XLOC_005145	XLOC_005145	AGP17	2:9844345-9845370	col0_3	083_3	OK	53.821	119.363	1.14911	-3.18892	0.00142803	0.0420084	yes	AGP17 is a lysine-rich arabinogalactan-protein (AGP) and part of a multi-gene family of glycoproteins with approx. 50 members. It falls into one subclass with AGP18 and AGP19, other lysine-rich AGPs. 84% of its proline residues are hydroxylated to hydroproline and its heavy glycosylation accounts for appr. 69% of the molecular weight. The main glycosyl residues are arabinose (30.1%) and galactose…
AT4G37450.1	XLOC_013512	XLOC_013512	AGP18	4:17605871-17606909	col0_3	083_3	OK	69.5609	163.554	1.23342	-3.47678	0.000507475	0.0200213	yes	AGP18 is a lysine-rich arabinogalactan-protein (AGP) and part of a multi-gene family of glycoproteins with approx. 50 members. It falls into one subclass with AGP17 and AGP19, other lysine-rich AGPs. It is expressed in young leaves, shoots, roots and flowers.
AT1G68725.1	XLOC_001812	XLOC_001812	AGP19	1:25809292-25811170	col0_3	083_3	OK	5.46236	10.8523	0.990403	-1.09871	0.271896	0.599505	no	AGP19 is a lysine-rich arabinogalactan-protein (AGP) and part of a multi-gene family of glycoproteins with approx. 50 members. It falls into one subclass with AGP17 and AGP18, other lysine-rich AGPs. It is expressed in young leaves, shoots, roots and flowers. Non-consensus splice site at the intron:exon boundary (AT:exon)
AT2G22470.1	XLOC_006426	XLOC_006426	AGP2	2:9538188-9538850	col0_3	083_3	OK	7.19374	4.99316	-0.526788	0.687933	0.491495	0.775851	no	Encodes arabinogalactan-protein (AGP2).
AT1G55330.1	XLOC_003700	XLOC_003700	AGP21	1:20648518-20648952	col0_3	083_3	OK	295.975	550.85	0.896183	-2.55041	0.0107597	0.146639	no	Encodes a putative arabinogalactan-protein (AGP21).
AT5G40730.1	XLOC_014789	XLOC_014789	AGP24	5:16301091-16301465	col0_3	083_3	OK	6.78912	5.5671	-0.286298	0.27657	0.78211	0.921887	no	Encodes an arabinogalactan-protein (AGP24).
AT1G28290.1	XLOC_003219	XLOC_003219	AGP31	1:9889144-9890856	col0_3	083_3	OK	14.2432	14.5305	0.0288107	-0.0702207	0.944018	0.984266	no	Encodes an atypical arabinogalactan protein that is localized to the plasma membrange. AGP31 is highly expressed in flowers and vascular tissue and is repressed by jasmonic acid. AGP31 may play a role in vascular tissue function during defense and development.
AT5G10430.1	XLOC_016079	XLOC_016079	AGP4	5:3277571-3278304	col0_3	083_3	OK	86.8274	118.955	0.45419	-1.27975	0.200634	0.526933	no	Encodes arabinogalactan-protein (AGP4).
AT5G24105.1	XLOC_014521	XLOC_014521	AGP41	5:8151955-8152824	col0_3	083_3	OK	7.53995	1.6634	-2.18042	1.77126	0.0765175	0.326815	no	Encodes a putative arabinogalactan-protein (AGP41).
AT1G35230.1	XLOC_001151	XLOC_001151	AGP5	1:12917166-12917534	col0_3	083_3	OK	3.04948	6.04072	0.986155	-0.626961	0.530685	0.800165	no	Encodes arabinogalactan-protein (AGP5).
AT5G65390.1	XLOC_017632	XLOC_017632	AGP7	5:26128758-26129320	col0_3	083_3	OK	37.1621	84.4989	1.1851	-2.77762	0.0054759	0.10045	no	arabinogalactan protein 7 (AGP7); BEST Arabidopsis thaliana protein match is: arabinogalactan protein 4 (TAIR:AT5G10430.1); Has 30201 Blast hits to 17322 proteins in 780 species: Archae - 12; Bacteria - 1396; Metazoa - 17338; Fungi - 3422; Plants - 5037; Viruses - 0; Other Eukaryotes - 2996 (source: NCBI BLink).
AT2G14890.1	XLOC_004874	XLOC_004874	AGP9	2:6399472-6400973	col0_3	083_3	OK	225.397	447.693	0.99004	-2.82834	0.00467904	0.092071	no	putative proline-rich protein (At2g14890) mRNA, complete
AT2G13360.2	XLOC_006195	XLOC_006195	AGT1	2:5539368-5541468	col0_3	083_3	OK	1682.89	1595.05	-0.0773351	0.198533	0.842628	0.948182	no
AT4G39660.1	XLOC_012281	XLOC_012281	AGT2	4:18406782-18409344	col0_3	083_3	OK	18.357	28.1755	0.618116	-1.52093	0.128277	0.42831	no	alanine:glyoxylate aminotransferase 2 homolog (AGT2) mRNA,
AT2G38400.1	XLOC_005643	XLOC_005643	AGT3	2:16083707-16086297	col0_3	083_3	OK	13.5071	14.2115	0.0733382	-0.195359	0.845112	0.948566	no
AT2G18960.1	XLOC_004999	XLOC_004999	AHA1	2:8221640-8227355	col0_3	083_3	OK	251.346	289.86	0.205681	-0.40261	0.687235	0.88134	no	Encodes a plasma membrane proton ATPase. Mutants have a reduced ability to close their stomata in response to drought and are affected in stomatal but not seed responsiveness to ABA.
AT5G62670.1	XLOC_015549	XLOC_015549	AHA11	5:25159245-25165159	col0_3	083_3	OK	65.918	57.9449	-0.185991	0.398968	0.689917	0.882262	no	H(+)-ATPase 11 (HA11); FUNCTIONS IN: ATPase activity; INVOLVED IN: cation transport, metabolic process, ATP biosynthetic process; LOCATED IN: plasma membrane, membrane; EXPRESSED IN: 26 plant structures; EXPRESSED DURING: 14 growth stages; CONTAINS InterPro DOMAIN/s: ATPase, P-type, ATPase-associated domain (InterPro:IPR008250), ATPase, P-type cation-transporter, N-terminal (InterPro:IPR004014), …
AT2G24520.1	XLOC_005183	XLOC_005183	AHA5	2:10416904-10419896	col0_3	083_3	OK	4.61144	4.86442	0.0770517	-0.105884	0.915675	0.974938	no	H(+)-ATPase 5 (HA5); FUNCTIONS IN: ATPase activity; INVOLVED IN: cation transport, metabolic process, ATP biosynthetic process; LOCATED IN: plasma membrane; EXPRESSED IN: 23 plant structures; EXPRESSED DURING: 14 growth stages; CONTAINS InterPro DOMAIN/s: ATPase, P-type, ATPase-associated domain (InterPro:IPR008250), ATPase, P-type, H+ transporting proton pump (InterPro:IPR000695), ATPase, P-type…
AT1G55870.1	XLOC_001490	XLOC_001490	AHG2	1:20895611-20901158	col0_3	083_3	OK	8.68881	16.2832	0.906157	-1.00406	0.315349	0.638495	no	Encodes a poly(A)-specific ribonuclease, AtPARN. Expression of AtPARN is upregulated by ABA or stress treatment. Mutant is hypersensitivity to salicylic acid as well as ABA.
AT5G35750.1	XLOC_016712	XLOC_016712	AHK2	5:13911413-13916741	col0_3	083_3	OK	13.2452	31.2837	1.23994	-2.0956	0.0361181	0.237498	no	Encodes histidine kinase AHK2.
AT1G27320.1	XLOC_000914	XLOC_000914	AHK3	1:9487106-9492524	col0_3	083_3	OK	29.5058	29.6083	0.00500053	-0.0113101	0.990976	0.997793	no	Encodes a histidine kinases, a cytokinin receptor that controls cytokinin-mediated leaf longevity through a specific phosphorylation of the response regulator, ARR2.
AT5G54390.1	XLOC_015253	XLOC_015253	AHL	5:22086018-22088038	col0_3	083_3	OK	42.8318	24.0679	-0.83157	1.27493	0.202335	0.528678	no	Encodes a 3'-phosphoadenosine-5'-phosphate (PAP) phosphatase that is sensitive to physiological concentrations of Na+. It does not also act as inositol polyphosphate 1-phosphatases, which other members of the HAL2-like family do. It is proposed that AHL acts in concert with sulphotransferases to prevent both the toxicity of PAP on RNA processing enzymes as well as the product inhibition of PAP on…
AT3G55560.1	XLOC_010631	XLOC_010631	AHL15	3:20604680-20606518	col0_3	083_3	OK	11.1708	15.1193	0.436659	-1.00459	0.315095	0.638416	no	AT-hook protein of GA feedback 2 (AGF2); INVOLVED IN: biological_process unknown; LOCATED IN: chloroplast; EXPRESSED IN: 19 plant structures; EXPRESSED DURING: 6 growth stages; CONTAINS InterPro DOMAIN/s: Protein of unknown function DUF296 (InterPro:IPR005175), Predicted AT-hook DNA-binding (InterPro:IPR014476); BEST Arabidopsis thaliana protein match is: AT-hook motif nuclear-localized protein 2…
AT2G45430.1	XLOC_005926	XLOC_005926	AHL22	2:18727853-18728081	col0_3	083_3	OK	0	22.7938	1.79769e+308	1.79769e+308	0.0421436	0.250666	no	Encodes a nuclear localized AT hook domain containing protein that can bind AT rich DNA in vitro. Overexpression of the gene results in delayed flowering. Is likely to act redundantly with AHL18, AHL27 and AHL29 in the regulation of flowering. It is also involved in both photo- and skotomorphogenesis.
AT3G21510.1	XLOC_009954	XLOC_009954	AHP1	3:7578320-7579633	col0_3	083_3	OK	1.65531	7.15329	2.11151	-2.18433	0.0289381	0.220109	no	Encodes AHP1, one of the six Arabidopsis thaliana histidine phosphotransfer proteins (AHPs). AHPs function as redundant positive regulators of cytokinin signaling. Members of the AHP gene family include: AT3G21510 (AHP1), AT3G29350 (AHP2), AT5G39340 (AHP3), AT3G16360 (AHP4), AT1G03430 (AHP5) and AT1G80100 (AHP6).
AT1G13330.1	XLOC_000444	XLOC_000444	AHP2	1:4567944-4571051	col0_3	083_3	OK	2.17231	0.505117	-2.10454	1.511	0.130788	0.43256	no	Encodes the Arabidopsis Hop2 homologue. In other species, Hop2 is proposed to be involved in inter-homolog bias in double strand break repair.
AT3G29350.1	XLOC_010193	XLOC_010193	AHP2	3:11264243-11265515	col0_3	083_3	OK	56.8145	60.2283	0.084182	-0.234842	0.814332	0.935429	no	Encodes AHP2, one of the six Arabidopsis thaliana histidine phosphotransfer proteins (AHPs). AHPs function in His-to-Asp phosphorelay signal transduction and as redundant positive regulators of cytokinin signaling. Members of the AHP gene family include: AT3G21510 (AHP1), AT3G29350 (AHP2), AT5G39340 (AHP3), AT3G16360 (AHP4), AT1G03430 (AHP5) and AT1G80100 (AHP6).
AT5G39340.1	XLOC_014739	XLOC_014739	AHP3	5:15748875-15750454	col0_3	083_3	OK	23.6801	34.6883	0.550775	-1.33477	0.181951	0.504959	no	Encodes AHP3, one of the six Arabidopsis thaliana histidine phosphotransfer proteins (AHPs) involved in Histidine (His)-to-Aspartate (Asp) phosphorelay signal transduction. AHPs function as redundant positive regulators of cytokinin signaling. Members of the AHP gene family include: AT3G21510 (AHP1), AT3G29350 (AHP2), AT5G39340 (AHP3), AT3G16360 (AHP4), AT1G03430 (AHP5) and AT1G80100 (AHP6).
AT3G16360.2	XLOC_008025	XLOC_008025	AHP4	3:5554267-5555628	col0_3	083_3	OK	2.74484	4.24413	0.628748	-0.772853	0.43961	0.735118	no	Encodes AHP4, a histidine-containing phosphotransmitter involved in Histidine (His)-to-Aspartate (Asp) phosphorelay signal transduction. AHP4 is one of the six Arabidopsis thaliana histidine phosphotransfer proteins (AHPs). AHPs function as redundant positive regulators of cytokinin signaling. Members of the AHP gene family include: AT3G21510 (AHP1), AT3G29350 (AHP2), AT5G39340 (AHP3), AT3G16360 …
AT1G03430.1	XLOC_000091	XLOC_000091	AHP5	1:847862-849456	col0_3	083_3	OK	18.6787	20.7638	0.152682	-0.246611	0.805209	0.931658	no	Encodes AHP5, one of the six Arabidopsis thaliana histidine phosphotransfer proteins (AHPs). AHPs function as redundant positive regulators of cytokinin signaling. Members of the AHP gene family include: AT3G21510 (AHP1), AT3G29350 (AHP2), AT5G39340 (AHP3), AT3G16360 (AHP4), AT1G03430 (AHP5) and AT1G80100 (AHP6).
AT3G57870.1	XLOC_010716	XLOC_010716	AHUS5	3:21428641-21430185	col0_3	083_3	OK	152.678	152.226	-0.00427753	0.0121737	0.990287	0.9975	no	Encodes a SUMO liagse that directs the attachment of the small protein SUMO to target proteins via an isopeptide bond. This enzyme is localized to the nucleus and plants with reduced levels of this protein show higher sensitivity to ABA in root growth inhibition assays. It has high similarity to the yeast UBC9 SUMO ligase and is sometimes referred to by that name.
AT3G05800.1	XLOC_007639	XLOC_007639	AIF1	3:1727355-1728297	col0_3	083_3	OK	7.96319	11.7066	0.5559	-1.11819	0.263488	0.591095	no	AtBS1(activation-tagged BRI1 suppressor 1)-interacting factor 1 (AIF1); BEST Arabidopsis thaliana protein match is: basic helix-loop-helix (bHLH) DNA-binding superfamily protein (TAIR:AT1G09250.1); Has 150 Blast hits to 150 proteins in 12 species: Archae - 0; Bacteria - 0; Metazoa - 0; Fungi - 0; Plants - 150; Viruses - 0; Other Eukaryotes - 0 (source: NCBI BLink).
AT3G28930.1	XLOC_010178	XLOC_010178	AIG2	3:10959751-10960811	col0_3	083_3	OK	17.9804	29.7601	0.726954	-1.68433	0.0921177	0.362047	no	avrRpt2-induced gene that exhibits RPS2- and avrRpt2-dependent induction early after infection with Pseudomonas syringae pv maculicola strain ES4326 carrying avrRpt2
AT4G29010.1	XLOC_013188	XLOC_013188	AIM1	4:14297092-14302223	col0_3	083_3	OK	38.9134	55.1457	0.50298	-0.490051	0.624098	0.849673	no	Functions in beta-oxidation of fatty acids, similar to CuMFP with L-3-hydroxyacyl-CoA hydrolyase , L-3-hydroxyacyl-dehydrogenase, D-3-hydroxyacyl-CoA epimerase, and 3, 2-enoyl-CoA isomerase activities
AT1G54490.1	XLOC_001445	XLOC_001445	AIN1	1:20350120-20357019	col0_3	083_3	OK	16.4382	18.7191	0.187456	-0.44647	0.655258	0.865889	no	Involved in the ethylene response. XRN4 does not appear to regulate ethylene signaling via an RNA-INDUCED SILENCING COMPLEX-based RNA silencing mechanism but acts by independent means. Endogenous suppressor of posttranscriptional gene silencing.
AT5G20910.1	XLOC_016467	XLOC_016467	AIP2	5:7092580-7094424	col0_3	083_3	OK	11.6672	10.4918	-0.15319	0.324438	0.745606	0.905542	no	Encodes an E3 ligase that can interact with and polyubiquitinate ABI3 in vitro. AIP2 likely negatively regulates ABA signaling by targeting ABI3 for post-translational destruction.
AT1G08780.1	XLOC_004560	XLOC_004560	AIP3	1:2809884-2811196	col0_3	083_3	OK	2.06169	11.4826	2.47755	-1.5457	0.122176	0.418251	no	ABI3-interacting protein 3 (AIP3); FUNCTIONS IN: unfolded protein binding; INVOLVED IN: protein folding; LOCATED IN: prefoldin complex; EXPRESSED IN: 23 plant structures; EXPRESSED DURING: 13 growth stages; CONTAINS InterPro DOMAIN/s: Prefoldin beta-like (InterPro:IPR002777), Prefoldin, subunit 4 (InterPro:IPR016661); Has 376 Blast hits to 375 proteins in 196 species: Archae - 2; Bacteria - 0; Me…
AT1G08780.1	XLOC_002580	XLOC_002580	AIP3	1:2809884-2811196	col0_3	083_3	OK	27.9243	39.2174	0.489972	-1.07917	0.280514	0.606699	no	ABI3-interacting protein 3 (AIP3); FUNCTIONS IN: unfolded protein binding; INVOLVED IN: protein folding; LOCATED IN: prefoldin complex; EXPRESSED IN: 23 plant structures; EXPRESSED DURING: 13 growth stages; CONTAINS InterPro DOMAIN/s: Prefoldin beta-like (InterPro:IPR002777), Prefoldin, subunit 4 (InterPro:IPR016661); Has 376 Blast hits to 375 proteins in 196 species: Archae - 2; Bacteria - 0; Me…
AT3G07390.1	XLOC_007698	XLOC_007698	AIR12	3:2364981-2366482	col0_3	083_3	OK	44.7091	37.6679	-0.247232	0.699357	0.484329	0.770845	no	isolated from differential screening of a cDNA library from auxin-treated root culture. sequence does not show homology to any known proteins and is predicted to be extracellular.
AT2G04160.1	XLOC_006130	XLOC_006130	AIR3	2:1401278-1407730	col0_3	083_3	OK	12.9308	6.41642	-1.01097	2.56572	0.0102961	0.14244	no	isolated from differential screening of a cDNA library from auxin-treated root culture. encodes a protein similar to subtilisin-like serine protease which is believed to be active outside the plant cell.
AT2G34680.1	XLOC_007413	XLOC_007413	AIR9	2:14616767-14629175	col0_3	083_3	OK	0	134.333	1.79769e+308	1.79769e+308	0.239966	0.565778	no	isolated from differential screening of a cDNA library from auxin-treated root culture. sequence does not show homology to any known proteins and is predicted to be extracellular.
AT2G34680.1	XLOC_006858	XLOC_006858	AIR9	2:14616767-14629175	col0_3	083_3	OK	12.0861	14.4092	0.253632	-0.607069	0.543805	0.806924	no	isolated from differential screening of a cDNA library from auxin-treated root culture. sequence does not show homology to any known proteins and is predicted to be extracellular.
AT4G19710.2	XLOC_011574	XLOC_011574	AK-HSDH	4:10724901-10729758	col0_3	083_3	OK	38.764	37.4348	-0.0503382	0.134439	0.893056	0.966458	no	Encodes a bifunctional aspartate kinase/homoserine dehydrogenase. These two activities catalyze the first and the third steps toward the synthesis of the essential amino acids threonine, isoleucine and methionine.
AT1G31230.1	XLOC_003313	XLOC_003313	AK-HSDH I	1:11158633-11163255	col0_3	083_3	OK	20.7109	16.8369	-0.298763	0.822635	0.410716	0.713075	no	Encodes a bifunctional aspartate kinase/homoserine dehydrogenase. These two activities catalyze the first and the third steps toward the synthesis of the essential amino acids threonine, isoleucine and methionine.
AT5G13280.1	XLOC_014151	XLOC_014151	AK-LYS1	5:4249416-4252910	col0_3	083_3	OK	35.89	30.7369	-0.223609	0.592302	0.553649	0.812758	no	Asp kinase inhibited by Lys and S-adenosylmethionine. Contains regulatory domains that belong to the ACT domain family, which allow binding to a extreme variety of ligands. Can function as a monomer or as a dimer with acetohydroxyacid synthase (HSDH).
AT3G02020.1	XLOC_009222	XLOC_009222	AK3	3:340343-343756	col0_3	083_3	OK	8.13377	5.31324	-0.614334	0.681594	0.495496	0.778767	no	encodes a monofunctional aspartate kinase
AT5G21170.1	XLOC_014446	XLOC_014446	AKINBETA1	5:7205559-7208583	col0_3	083_3	OK	32.1298	58.6095	0.867225	-2.4159	0.0156964	0.172584	no
AT5G21170.2	XLOC_017779	XLOC_017779	AKINBETA1	5:7205559-7208583	col0_3	083_3	OK	0	350.217	1.79769e+308	1.79769e+308	0.232402	0.557958	no	Encodes AKINbeta1, a subunit of the SnRK1 kinase (Sucrose non-fermenting-1-related protein kinase). Involved in regulation of nitrogen and sugar metabolism.
AT5G21170.2	XLOC_017781	XLOC_017781	AKINBETA1	5:7205559-7208583	col0_3	083_3	OK	0	200.55	1.79769e+308	1.79769e+308	0.256832	0.583902	no	Encodes AKINbeta1, a subunit of the SnRK1 kinase (Sucrose non-fermenting-1-related protein kinase). Involved in regulation of nitrogen and sugar metabolism.
AT5G21170.2	XLOC_017780	XLOC_017780	AKINBETA1	5:7205559-7208583	col0_3	083_3	OK	0.310451	3.35409	3.43348	-0.707956	0.478973	0.766416	no	Encodes AKINbeta1, a subunit of the SnRK1 kinase (Sucrose non-fermenting-1-related protein kinase). Involved in regulation of nitrogen and sugar metabolism.
AT4G39940.1	XLOC_012292	XLOC_012292	AKN2	4:18519736-18521563	col0_3	083_3	OK	12.1127	14.0116	0.210091	-0.194031	0.846152	0.948571	no	adenosine-5'-phosphosulfate-kinase (akn2) mRNA, complete
AT2G17390.1	XLOC_004936	XLOC_004936	AKR2B	2:7555649-7557998	col0_3	083_3	OK	84.7874	80.5068	-0.0747399	0.200767	0.840881	0.947216	no	Highly homologous to AKR2A. Involved in chloroplast biogenesis. Double mutants of AKR2A and AKR2B have yellow leaves, significantly reduced chloroplast proteins, and no thylakoid membranes.
AT5G66055.1	XLOC_017661	XLOC_017661	AKRP	5:26416131-26419312	col0_3	083_3	OK	38.2647	44.4341	0.215654	-0.547704	0.583895	0.828302	no	A locus involved in embryogenesis. Mutations in this locus result in embryo lethality.
AT2G26650.1	XLOC_006566	XLOC_006566	AKT1	2:11332012-11336479	col0_3	083_3	OK	4.24741	21.9376	2.36875	-3.12188	0.00179701	0.0497787	yes	Encodes AKT1, a member of the Shaker family inward rectifying potassium channel predominantly expressed in predominantly in root hairs and root endodermis. This family includes five groups based on phylogenetic analysis (FEBS Letters (2007) 581: 2357): I (inward rectifying channel): AKT1 (AT2G26650), AKT5 (AT4G32500) and SPIK (also known as AKT6, AT2G25600); II (inward rectifying channel): KAT1 (…
AT4G22200.1	XLOC_012941	XLOC_012941	AKT2/3	4:11746558-11750165	col0_3	083_3	OK	22.3661	8.08008	-1.46887	3.9679	7.25082e-05	0.00494467	yes	Encodes AKT2, a photosynthate- and light-dependent inward rectifying potassium channel with unique gating properties that are regulated by phosphorylation. Expressed in guard cell protoplasts and in the phloem and xylem of aerial portions of the plant. The channel can coassemble with another K+ channel, KAT1, in vitro. In guard cells, AKT2/3 is responsible for the Ca2+ sensitivity of the K+ uptak…
AT5G05610.2	XLOC_015911	XLOC_015911	AL1	5:1677058-1679091	col0_3	083_3	OK	39.6596	47.8952	0.272208	-0.682747	0.494767	0.778218	no
AT3G11200.1	XLOC_009573	XLOC_009573	AL2	3:3508258-3510625	col0_3	083_3	OK	79.4112	88.1878	0.151236	-0.301659	0.762912	0.912991	no	Encodes a member of the Alfin1-like family of nuclear-localized PHD (plant homeodomain) domain containing proteins. All AL proteins except AL3 bind to di- or trimethylated histone H3 (H3K4me3/2). Members of this family include: AT5G05610 (AL1), AT3G11200 (AL2), AT3G42790 (AL3), AT5G26210 (AL4), AT5G20510 (AL5), AT2G02470 (AL6), AT1G14510 (AL7).
AT3G42790.1	XLOC_010215	XLOC_010215	AL3	3:14877927-14879750	col0_3	083_3	OK	52.0734	65.5954	0.333049	-0.948767	0.342739	0.659659	no	Encodes a member of the Alfin1-like family of nuclear-localized PHD (plant homeodomain) domain containing proteins. All AL proteins except AL3 bind to di- or trimethylated histone H3 (H3K4me3/2). Members of this family include: AT5G05610 (AL1), AT3G11200 (AL2), AT3G42790 (AL3), AT5G26210 (AL4), AT5G20510 (AL5), AT2G02470 (AL6), AT1G14510 (AL7).
AT5G26210.1	XLOC_017791	XLOC_017791	AL4	5:9158399-9160336	col0_3	083_3	OK	0	52.2184	1.79769e+308	1.79769e+308	0.19539	0.520894	no	Encodes a member of the Alfin1-like family of nuclear-localized PHD (plant homeodomain) domain containing proteins. All AL proteins except AL3 bind to di- or trimethylated histone H3 (H3K4me3/2). Members of this family include: AT5G05610 (AL1), AT3G11200 (AL2), AT3G42790 (AL3), AT5G26210 (AL4), AT5G20510 (AL5), AT2G02470 (AL6), AT1G14510 (AL7).
AT5G26210.1	XLOC_016622	XLOC_016622	AL4	5:9158399-9160336	col0_3	083_3	OK	29.5964	37.2718	0.332661	-0.919213	0.357984	0.673699	no	Encodes a member of the Alfin1-like family of nuclear-localized PHD (plant homeodomain) domain containing proteins. All AL proteins except AL3 bind to di- or trimethylated histone H3 (H3K4me3/2). Members of this family include: AT5G05610 (AL1), AT3G11200 (AL2), AT3G42790 (AL3), AT5G26210 (AL4), AT5G20510 (AL5), AT2G02470 (AL6), AT1G14510 (AL7).
AT5G20510.1	XLOC_017777	XLOC_017777	AL5	5:6938600-6943019	col0_3	083_3	OK	0	103.504	1.79769e+308	1.79769e+308	0.251182	0.578632	no	Encodes a member of the Alfin1-like family of nuclear-localized PHD (plant homeodomain) domain containing proteins. All AL proteins except AL3 bind to di- or trimethylated histone H3 (H3K4me3/2). Members of this family include: AT5G05610 (AL1), AT3G11200 (AL2), AT3G42790 (AL3), AT5G26210 (AL4), AT5G20510 (AL5), AT2G02470 (AL6), AT1G14510 (AL7).
AT5G20510.1	XLOC_017778	XLOC_017778	AL5	5:6938600-6943019	col0_3	083_3	OK	0	6.43202	1.79769e+308	1.79769e+308	0.251182	0.578632	no	Encodes a member of the Alfin1-like family of nuclear-localized PHD (plant homeodomain) domain containing proteins. All AL proteins except AL3 bind to di- or trimethylated histone H3 (H3K4me3/2). Members of this family include: AT5G05610 (AL1), AT3G11200 (AL2), AT3G42790 (AL3), AT5G26210 (AL4), AT5G20510 (AL5), AT2G02470 (AL6), AT1G14510 (AL7).
AT5G20510.1	XLOC_016446	XLOC_016446	AL5	5:6938600-6943019	col0_3	083_3	OK	4.9047	4.59022	-0.0956022	0.0521854	0.958381	0.98781	no	Encodes a member of the Alfin1-like family of nuclear-localized PHD (plant homeodomain) domain containing proteins. All AL proteins except AL3 bind to di- or trimethylated histone H3 (H3K4me3/2). Members of this family include: AT5G05610 (AL1), AT3G11200 (AL2), AT3G42790 (AL3), AT5G26210 (AL4), AT5G20510 (AL5), AT2G02470 (AL6), AT1G14510 (AL7).
AT2G02470.1	XLOC_004739	XLOC_004739	AL6	2:652573-654871	col0_3	083_3	OK	23.7463	23.451	-0.0180537	0.0375199	0.97007	0.990996	no	Encodes a member of the Alfin1-like family of nuclear-localized PHD (plant homeodomain) domain containing proteins. All AL proteins except AL3 bind to di- or trimethylated histone H3 (H3K4me3/2). Members of this family include: AT5G05610 (AL1), AT3G11200 (AL2), AT3G42790 (AL3), AT5G26210 (AL4), AT5G20510 (AL5), AT2G02470 (AL6), AT1G14510 (AL7).
AT1G14510.1	XLOC_002797	XLOC_002797	AL7	1:4961894-4964428	col0_3	083_3	OK	23.3371	30.2638	0.37497	-1.03619	0.300112	0.625756	no	Encodes a member of the Alfin1-like family of nuclear-localized PHD (plant homeodomain) domain containing proteins. All AL proteins except AL3 bind to di- or trimethylated histone H3 (H3K4me3/2). Members of this family include: AT5G05610 (AL1), AT3G11200 (AL2), AT3G42790 (AL3), AT5G26210 (AL4), AT5G20510 (AL5), AT2G02470 (AL6), AT1G14510 (AL7).
AT5G04930.1	XLOC_013871	XLOC_013871	ALA1	5:1444775-1449793	col0_3	083_3	OK	10.6265	17.1357	0.689339	-1.93634	0.0528264	0.275014	no	Encodes a putative aminophospholipid translocase (p-type ATPase) involved in chilling response. It is targeted to the plasma membrane following association in the endoplasmic reticulum with an ALIS protein beta-subunit.
AT5G44240.1	XLOC_014919	XLOC_014919	ALA2	5:17817069-17823668	col0_3	083_3	OK	11.0056	90.6866	3.04265	-2.85321	0.00432793	0.0878407	no	Expression is upregulated in the shoot of cax1/cax3 mutant.
AT1G59820.1	XLOC_001557	XLOC_001557	ALA3	1:22011396-22020266	col0_3	083_3	OK	10.8686	19.9107	0.87338	-1.41685	0.156528	0.473533	no	Encodes a phospholipid translocase. Involved in secretory vesicle formation from trans-Golgi in peripheral columella cells at the root tip. Mutants have short primary roots and grow slower.
AT1G17290.1	XLOC_000597	XLOC_000597	AlaAT1	1:5922620-5926309	col0_3	083_3	OK	89.472	97.2378	0.120081	-0.34244	0.732019	0.898838	no	Encodes for alanine aminotransferase (ALAAT1), involved in alanine catabolism during plants recovery from hypoxia
AT1G72330.3	XLOC_001946	XLOC_001946	ALAAT2	1:27234147-27236687	col0_3	083_3	OK	0	43.6439	1.79769e+308	1.79769e+308	0.0161776	0.173497	no	Encodes for alanine aminotransferase ALAAT2.
AT2G28800.1	XLOC_006646	XLOC_006646	ALB3	2:12356530-12359258	col0_3	083_3	OK	444.623	422.35	-0.0741438	0.216785	0.828376	0.942223	no	member of Chloroplast membrane protein ALBINO3 family. Similar to pea PPF1 and may play a role in plant senescence.
AT1G24490.1	XLOC_000851	XLOC_000851	ALB4	1:8682210-8685250	col0_3	083_3	OK	19.8454	8.80583	-1.17227	2.3949	0.016625	0.175555	no	Homologue of the Alb3/Oxa1/YidC family. ALB4 is almost identical to the Alb3/Oxa1/YidC domain of the previously described 110 kDa inner envelope protein ARTEMIS. However, ALB4 is expressed as a separate 55 kDa protein and is located in the thylakoid membrane of chloroplasts. Analysis of a T-DNA insertion line with a reduced level of Alb4 revealed chloroplasts with an altered ultrastructure. Mutan…
AT5G67110.2	XLOC_017702	XLOC_017702	ALC	5:26777101-26785980	col0_3	083_3	OK	3.47952	3.91238	0.169159	-0.11014	0.912298	0.973876	no
AT1G74920.1	XLOC_004285	XLOC_004285	ALDH10A8	1:28139042-28142736	col0_3	083_3	OK	43.3523	52.5987	0.278916	-0.793883	0.427263	0.725737	no	ALDH10A8 encodes a protein that has not been functionally characterized, but it is similar to an Arabidopsis protein that has betaine aldehyde dehydrogenase and aminoaldehyde dehydrogenase activity. ALDH10A8 localizes to leucoplasts. aldh10a8 mutant plants are more susceptible to NaCl and dehydration stress.
AT3G48170.1	XLOC_010356	XLOC_010356	ALDH10A9	3:17786155-17789985	col0_3	083_3	OK	30.36	45.1758	0.57338	-1.218	0.223223	0.549282	no	ALDH10A9 encodes a protein that can function as a betaine aldehyde dehydrogenase in vitro. The C-terminal amino acids of this protein direct GFP to the peroxisome suggesting that ALDH10A9 accumulates in this organelle. ALDH10A9 transcript levels rise in response to ABA, NaCl, chilling, methyl viologen, and dehydration stress. The enzyme can catalyze the formation of glycine betaine in vitro, but …
AT2G24270.2	XLOC_006488	XLOC_006488	ALDH11A3	2:10327101-10329964	col0_3	083_3	OK	268.926	233.233	-0.20544	0.568866	0.569447	0.821954	no
AT3G66658.2	XLOC_009412	XLOC_009412	ALDH22A1	3:2095141-2099153	col0_3	083_3	OK	8.96053	14.736	0.717695	-1.86585	0.0620626	0.290966	no	Encodes a putative aldehyde dehydrogenase. The gene is not responsive to osmotic stress and is expressed constitutively at a low level in plantlets and root cultures.
AT3G48000.1	XLOC_010348	XLOC_010348	ALDH2B4	3:17717066-17720079	col0_3	083_3	OK	158.928	119.089	-0.416341	1.1706	0.241759	0.567683	no	Encodes a putative (NAD+) aldehyde dehydrogenase.
AT1G23800.1	XLOC_003103	XLOC_003103	ALDH2B7	1:8414241-8414754	col0_3	083_3	OK	2.20943	0.247392	-3.1588	1.30351	0.192399	0.517554	no	Encodes a mitochondrial aldehyde dehydrogenase; nuclear gene for mitochondrial product.
AT3G24503.1	XLOC_010048	XLOC_010048	ALDH2C4	3:8919560-8923060	col0_3	083_3	OK	44.3209	57.0674	0.364678	-1.03761	0.299451	0.625181	no	Arabidopsis thaliana aldehyde dehydrogenase AtALDH1a mRNA. a sinapaldehyde dehydrogenase catalyzes both the oxidation of coniferylaldehyde and sinapaldehyde forming ferulic acid and sinapic acid, respectively
AT4G34240.1	XLOC_012083	XLOC_012083	ALDH3	4:16389540-16392744	col0_3	083_3	OK	87.1034	55.1078	-0.660472	1.56016	0.118722	0.412205	no	Aldehyde dehydrogenase induced by ABA and dehydration
AT4G36250.1	XLOC_012164	XLOC_012164	ALDH3F1	4:17150905-17153343	col0_3	083_3	OK	126.924	113.808	-0.157367	0.385691	0.699726	0.885975	no	Encodes a putative aldehyde dehydrogenase. The gene is not responsive to osmotic stress and is expressed constitutively at a low level in plantlets and root cultures.
AT1G44170.2	XLOC_003443	XLOC_003443	ALDH4	1:16796441-16800168	col0_3	083_3	OK	10.2263	15.148	0.566848	-1.17137	0.24145	0.567555	no
AT2G14170.1	XLOC_006211	XLOC_006211	ALDH6B2	2:5977550-5981762	col0_3	083_3	OK	40.4275	81.6627	1.01434	-1.77522	0.075862	0.325589	no	Arabidopsis thaliana methylmalonate-semialdehyde dehydrogenase
AT1G54100.1	XLOC_003665	XLOC_003665	ALDH7B4	1:20195318-20199116	col0_3	083_3	OK	45.3051	39.6851	-0.191078	0.302131	0.762552	0.912991	no	Aldehyde dehydrogenase
AT2G20300.1	XLOC_006357	XLOC_006357	ALE2	2:8756209-8760205	col0_3	083_3	OK	9.43276	10.5387	0.15994	-0.435281	0.663359	0.869761	no	Encodes ABNORMAL LEAF SHAPE 2 (ALE2), a receptor-like protein kinase (RLK) with a cluster of basic amino acid residues followed by a cysteine-containing sequence in the putative extracellular domain. Function together with ACR4 (Arabidopsis homolog of the Crinkly4) and ALE1 in positively regulating protoderm-specific gene expression and for the formation of leafy organs. ale2 mutants have various…
AT5G11030.2	XLOC_016109	XLOC_016109	ALF4	5:3490831-3495112	col0_3	083_3	OK	7.86686	13.5174	0.780957	-0.705308	0.480619	0.767469	no	alf4-1 prevents initiation of lateral roots. Cannot be rescued by IAA. Protein belongs to a plant-specific gene family and is localized to the nucleus.
AT3G23560.1	XLOC_010014	XLOC_010014	ALF5	3:8454285-8456650	col0_3	083_3	OK	15.6524	18.36	0.230183	-0.362926	0.71666	0.893149	no	Member of the multidrug and toxic compound extrusion (MATE) family, protects roots from inhibitory compounds.
AT2G47760.3	XLOC_007451	XLOC_007451	ALG3	2:19563990-19564213	col0_3	083_3	OK	0	28.0269	1.79769e+308	1.79769e+308	0.0273609	0.213196	no
AT2G47760.3	XLOC_007336	XLOC_007336	ALG3	2:19564903-19568200	col0_3	083_3	OK	20.2458	31.8507	0.653702	-0.934835	0.349874	0.66565	no
AT3G12740.1	XLOC_007880	XLOC_007880	ALIS1	3:4049444-4051714	col0_3	083_3	OK	27.5682	33.9817	0.301756	-0.846522	0.397261	0.703698	no	Physically interacts with ALA3, and is required for the phospholipid translocase activity of ALA3.
AT4G17970.1	XLOC_011519	XLOC_011519	ALMT12	4:9975875-9978018	col0_3	083_3	OK	3.44191	8.07183	1.22969	-2.21979	0.0264328	0.213196	no	Anion transporter involved in stomatal closure. Gene has 3 splicing variants.
AT5G60360.1	XLOC_015472	XLOC_015472	ALP	5:24279908-24282368	col0_3	083_3	OK	215.918	175.389	-0.299919	0.847175	0.396897	0.703439	no
AT1G73680.1	XLOC_004239	XLOC_004239	ALPHA DOX2	1:27704080-27707459	col0_3	083_3	OK	5.67922	5.78519	0.0266699	-0.059048	0.952914	0.985988	no
AT5G22770.2	XLOC_016513	XLOC_016513	alpha-ADR	5:7579542-7588282	col0_3	083_3	OK	22.5743	1837.57	6.34697	-3.61588	0.000299324	0.0139635	yes
AT3G56450.1	XLOC_008936	XLOC_008936	ALPHA-SNAP1	3:20931068-20931350	col0_3	083_3	OK	0	16.8766	1.79769e+308	1.79769e+308	0.0183615	0.180553	no	member of alpha-SNAP Gene Family
AT5G39040.1	XLOC_014732	XLOC_014732	ALS1	5:15625563-15629794	col0_3	083_3	OK	21.1532	10.898	-0.956816	2.4651	0.0136974	0.162872	no	Encodes a member of TAP subfamily of ABC transporters that is located in the vacuole. Mutants are hypersensitive to aluminum and the gene product may be important for intracellular movement of some substrate, possibly chelated Al, as part of a mechanism of aluminum sequestration.
AT2G37330.1	XLOC_005606	XLOC_005606	ALS3	2:15669154-15670013	col0_3	083_3	OK	1.54105	8.69815	2.4968	-2.44482	0.0144923	0.163866	no	Encodes an ABC transporter-like protein, without an ATPase domain, required for aluminum (Al) resistance/tolerance and may function to redistribute accumulated Al away from sensitive tissues in order to protect the growing root from the toxic effects of Al.
AT3G21430.2	XLOC_009953	XLOC_009953	ALY3	3:7544349-7553696	col0_3	083_3	OK	8.81909	14.4799	0.715348	-0.736378	0.461501	0.752556	no	ALWAYS EARLY 3 (ALY3); FUNCTIONS IN: DNA binding; INVOLVED IN: biological_process unknown; LOCATED IN: cellular_component unknown; EXPRESSED IN: 23 plant structures; EXPRESSED DURING: 13 growth stages; CONTAINS InterPro DOMAIN/s: SANT, DNA-binding (InterPro:IPR001005), Homeodomain-like (InterPro:IPR009057), Myb, DNA-binding (InterPro:IPR014778), DIRP (InterPro:IPR010561); BEST Arabidopsis thalian…
AT5G37720.1	XLOC_016751	XLOC_016751	ALY4	5:14981680-14984590	col0_3	083_3	OK	31.0189	33.4838	0.110318	-0.224328	0.822502	0.939739	no	ALWAYS EARLY 4 (ALY4); FUNCTIONS IN: nucleotide binding, nucleic acid binding; INVOLVED IN: biological_process unknown; LOCATED IN: nucleolus; CONTAINS InterPro DOMAIN/s: RNA recognition motif, RNP-1 (InterPro:IPR000504), Nucleotide-binding, alpha-beta plait (InterPro:IPR012677); BEST Arabidopsis thaliana protein match is: RNA-binding (RRM/RBD/RNP motifs) family protein (TAIR:AT1G66260.2); Has 88…
AT3G53570.4	XLOC_010549	XLOC_010549	AME2	3:19861231-19864499	col0_3	083_3	OK	15.9907	13.2753	-0.268488	0.537565	0.590878	0.83263	no
AT4G32660.3	XLOC_012026	XLOC_012026	AME3	4:15756141-15759301	col0_3	083_3	OK	18.3036	16.8556	-0.118901	0.290594	0.771362	0.91722	no
AT5G47840.1	XLOC_015040	XLOC_015040	AMK2	5:19375383-19378280	col0_3	083_3	OK	192.672	162.315	-0.247354	0.528891	0.596881	0.835344	no	adenosine monophosphate kinase (AMK2); FUNCTIONS IN: nucleobase, nucleoside, nucleotide kinase activity, nucleotide kinase activity, ATP binding, adenylate kinase activity, phosphotransferase activity, phosphate group as acceptor; INVOLVED IN: nucleobase, nucleoside, nucleotide and nucleic acid metabolic process, anaerobic respiration, nucleotide metabolic process; LOCATED IN: chloroplast, chloro…
AT5G07290.1	XLOC_013961	XLOC_013961	AML4	5:2293398-2298920	col0_3	083_3	OK	11.0228	16.3196	0.566112	-0.907396	0.364198	0.678178	no	AML4 A member of mei2-like gene family, predominantly plant-based family of genes encoding RNA binding proteins with characteristic presence of a highly conserved RNA binding motif first described in the mei2 gene of the fission yeast S. pombe. In silico analyses reveal nine mei2 -like genes in A. thaliana. They were grouped into four distinct clades, based on overall sequence similarity and subf…
AT3G54720.1	XLOC_010596	XLOC_010596	AMP1	3:20254731-20257839	col0_3	083_3	OK	14.0401	10.7565	-0.384347	1.04221	0.297314	0.623048	no	Encodes glutamate carboxypeptidase. Various alleles show-increased cotyledon number and rate of leaf initiation, show transformation of leaves to cotyledons, altered flowering time and photomorphogenesis and an increased level of cytokinin biosynthesis. Involved in ethylene enhanced hypocotyl elongation in the light. Strong genetic interaction between TGH and AMP1.
AT2G16910.1	XLOC_004918	XLOC_004918	AMS	2:7332949-7333127	col0_3	083_3	OK	0	133.345	1.79769e+308	1.79769e+308	0.0126652	0.156928	no	Encodes a basic helix-loop helix transcription factor involved in tapetal cell development. Loss of function mutations are male sterile. AMS binds to a region termed the E box of target gene promoters.
AT1G48790.1	XLOC_003511	XLOC_003511	AMSH1	1:18043789-18047731	col0_3	083_3	OK	28.6243	16.4378	-0.800224	1.67959	0.0930374	0.36378	no	associated molecule with the SH3 domain of STAM 1 (AMSH1); CONTAINS InterPro DOMAIN/s: Mov34/MPN/PAD-1 (InterPro:IPR000555); BEST Arabidopsis thaliana protein match is: associated molecule with the SH3 domain of STAM 3 (TAIR:AT4G16144.1); Has 1172 Blast hits to 1019 proteins in 227 species: Archae - 0; Bacteria - 0; Metazoa - 476; Fungi - 293; Plants - 278; Viruses - 0; Other Eukaryotes - 125 (so…
AT1G10610.1	XLOC_000340	XLOC_000340	AMSH2	1:3503682-3508900	col0_3	083_3	OK	14.7497	24.2235	0.715726	-1.21616	0.223924	0.550129	no	basic helix-loop-helix (bHLH) DNA-binding superfamily protein; FUNCTIONS IN: DNA binding, sequence-specific DNA binding transcription factor activity; INVOLVED IN: regulation of transcription; LOCATED IN: nucleus; EXPRESSED IN: 22 plant structures; EXPRESSED DURING: 13 growth stages; CONTAINS InterPro DOMAIN/s: Helix-loop-helix DNA-binding domain (InterPro:IPR001092), Helix-loop-helix DNA-binding…
AT4G16144.1	XLOC_012727	XLOC_012727	AMSH3	4:9137864-9141545	col0_3	083_3	OK	9.14085	5.15466	-0.826452	1.75472	0.0793077	0.333042	no	Encodes AMSH3, a deubiquitinating enzyme that hydrolyzes K48- and K63-linked ubiquitin chains in vitro. Required for intracellular trafficking and vacuole biogenesis.
AT1G64780.1	XLOC_003956	XLOC_003956	AMT1	1:24060838-24062653	col0_3	083_3	OK	23.5945	5.94177	-1.98949	4.6011	4.20273e-06	0.000494015	yes	encodes an ammonium transporter protein believed to act as a high affinity transporter. It is expressed in the root, primarily in endodermal and cortical cells, and contributes to ammonium uptake in the root.
AT4G13510.1	XLOC_011347	XLOC_011347	AMT1	4:7858201-7859902	col0_3	083_3	OK	13.4762	14.5109	0.106728	-0.255802	0.798104	0.928186	no	Encodes a plasma membrane localized ammonium transporter. Contains a cytosolic trans-activation domain essential for ammonium uptake.
AT2G38290.1	XLOC_006991	XLOC_006991	AMT2	2:16039505-16042371	col0_3	083_3	OK	8.6853	6.9612	-0.31924	0.696868	0.485886	0.771947	no	encodes a high-affinity ammonium transporter, which is expressed in shoot and root. Expression in root and shoot is under nitrogen and carbon dioxide regulation, respectively.
AT1G01510.1	XLOC_000019	XLOC_000019	AN	1:187178-190146	col0_3	083_3	OK	14.1657	21.0047	0.568306	-1.45846	0.144715	0.455374	no	Encodes a homolog of human CtBP. Mutant has longer and thicker leaves than wild type. Involved in controlling polar cell expansion in the leaf width direction.
AT5G28640.1	XLOC_016678	XLOC_016678	AN3	5:10647598-10649704	col0_3	083_3	OK	3.30387	3.30787	0.00174478	-0.00256207	0.997956	0.999555	no	Encodes a protein with similarity to mammalian transcriptional coactivator that is involved in cell proliferation during leaf and flower development. Loss of function mutations have narrow, pointed leaves and narrow floral organs. AN3 interacts with members of the growth regulating factor (GRF) family of transcription factors.
AT1G01010.1	XLOC_000001	XLOC_000001	ANAC001	1:3656-5882	col0_3	083_3	OK	2.48762	0.668989	-1.89471	2.11111	0.0347624	0.237498	no	NAC domain containing protein 1 (NAC001); FUNCTIONS IN: sequence-specific DNA binding transcription factor activity; INVOLVED IN: multicellular organismal development, regulation of transcription; LOCATED IN: cellular_component unknown; EXPRESSED IN: 7 plant structures; EXPRESSED DURING: 4 anthesis, C globular stage, petal differentiation and expansion stage; CONTAINS InterPro DOMAIN/s: No apical…
AT1G02220.1	XLOC_002319	XLOC_002319	ANAC003	1:428817-430651	col0_3	083_3	OK	3.68856	0.111405	-5.04917	2.13726	0.0325771	0.228436	no	NAC domain containing protein 3 (NAC003); FUNCTIONS IN: sequence-specific DNA binding transcription factor activity; INVOLVED IN: multicellular organismal development, regulation of transcription; LOCATED IN: cellular_component unknown; EXPRESSED IN: 17 plant structures; EXPRESSED DURING: LP.06 six leaves visible, LP.04 four leaves visible, 4 anthesis, 4 leaf senescence stage, petal differentiati…
AT1G25580.1	XLOC_003147	XLOC_003147	ANAC008	1:8996800-8999833	col0_3	083_3	OK	4.76396	3.52458	-0.43471	0.843071	0.399189	0.704799	no	Encodes suppressor of gamma response 1 (SOG1), a putative transcription factor governing multiple responses to DNA damage.
AT1G28470.1	XLOC_000953	XLOC_000953	ANAC010	1:10010274-10010435	col0_3	083_3	OK	0	150.906	1.79769e+308	1.79769e+308	0.0314715	0.223668	no	NAC domain containing protein 10 (NAC010); CONTAINS InterPro DOMAIN/s: No apical meristem (NAM) protein (InterPro:IPR003441); BEST Arabidopsis thaliana protein match is: NAC domain containing protein 73 (TAIR:AT4G28500.1); Has 2334 Blast hits to 2329 proteins in 68 species: Archae - 0; Bacteria - 0; Metazoa - 0; Fungi - 0; Plants - 2334; Viruses - 0; Other Eukaryotes - 0 (source: NCBI BLink).
AT1G32870.1	XLOC_001091	XLOC_001091	ANAC013	1:11911701-11913977	col0_3	083_3	OK	5.97422	44.2122	2.88762	-2.6122	0.0089961	0.131914	no	NAC domain protein 13 (NAC13); CONTAINS InterPro DOMAIN/s: No apical meristem (NAM) protein (InterPro:IPR003441); BEST Arabidopsis thaliana protein match is: NAC domain containing protein 16 (TAIR:AT1G34180.1); Has 2951 Blast hits to 2946 proteins in 83 species: Archae - 0; Bacteria - 0; Metazoa - 2; Fungi - 2; Plants - 2931; Viruses - 0; Other Eukaryotes - 16 (source: NCBI BLink).
AT1G33060.2	XLOC_003371	XLOC_003371	ANAC014	1:11975426-11978482	col0_3	083_3	OK	6.45227	7.21901	0.161995	-0.344851	0.730207	0.898217	no	NAC 014 (NAC014); FUNCTIONS IN: sequence-specific DNA binding transcription factor activity; INVOLVED IN: multicellular organismal development, regulation of transcription; LOCATED IN: cellular_component unknown; EXPRESSED IN: 14 plant structures; EXPRESSED DURING: 8 growth stages; CONTAINS InterPro DOMAIN/s: No apical meristem (NAM) protein (InterPro:IPR003441); BEST Arabidopsis thaliana protein…
AT1G34190.1	XLOC_001128	XLOC_001128	anac017	1:12451441-12454061	col0_3	083_3	OK	25.2335	27.1345	0.104786	-0.291053	0.771011	0.917188	no	NAC domain containing protein 17 (NAC017); FUNCTIONS IN: sequence-specific DNA binding transcription factor activity; INVOLVED IN: multicellular organismal development, regulation of transcription; LOCATED IN: cellular_component unknown; EXPRESSED IN: 23 plant structures; EXPRESSED DURING: 15 growth stages; CONTAINS InterPro DOMAIN/s: No apical meristem (NAM) protein (InterPro:IPR003441); BEST Ar…
AT1G52890.1	XLOC_003626	XLOC_003626	ANAC019	1:19697041-19698453	col0_3	083_3	OK	6.35687	1.38688	-2.19648	2.88038	0.00397194	0.0841835	no	encodes a NAC transcription factor whose expression is induced by drought, high salt, and abscisic acid. This gene binds to ERD1 promoter in vitro.
AT1G64105.1	XLOC_001663	XLOC_001663	ANAC027	1:23795004-23795639	col0_3	083_3	OK	5.20209	9.80132	0.913884	-1.35954	0.173974	0.494811	no	NAC domain containing protein 27 (NAC027); FUNCTIONS IN: sequence-specific DNA binding transcription factor activity; INVOLVED IN: multicellular organismal development, regulation of transcription; LOCATED IN: cellular_component unknown; CONTAINS InterPro DOMAIN/s: No apical meristem (NAM) protein (InterPro:IPR003441); BEST Arabidopsis thaliana protein match is: pentatricopeptide (PPR) repeat-con…
AT1G65910.1	XLOC_003988	XLOC_003988	anac028	1:24521021-24521404	col0_3	083_3	OK	0	309.308	1.79769e+308	1.79769e+308	0.0209036	0.191826	no	NAC domain containing protein 28 (NAC028); FUNCTIONS IN: sequence-specific DNA binding transcription factor activity; INVOLVED IN: multicellular organismal development, regulation of transcription; LOCATED IN: cellular_component unknown; EXPRESSED IN: 19 plant structures; EXPRESSED DURING: 10 growth stages; CONTAINS InterPro DOMAIN/s: No apical meristem (NAM) protein (InterPro:IPR003441); BEST Ar…
AT1G71930.1	XLOC_001925	XLOC_001925	ANAC030	1:27075987-27076914	col0_3	083_3	OK	0	6.5466	1.79769e+308	1.79769e+308	0.00647665	0.111482	no	Encodes a NAC-domain transcription factor with transcriptional activation activity that is involved in xylem formation. Induces transdifferentiation of various cells into protoxylem vessel elements. Located in the nucleus. Expression induced in the presence of auxin, cytokinin and brassinosteroids.
AT1G77450.1	XLOC_002141	XLOC_002141	anac032	1:29099872-29101196	col0_3	083_3	OK	4.78396	1.19917	-1.99617	2.3069	0.0210603	0.192867	no	NAC domain containing protein 32 (NAC032); FUNCTIONS IN: sequence-specific DNA binding transcription factor activity; INVOLVED IN: multicellular organismal development, regulation of transcription; LOCATED IN: cellular_component unknown; EXPRESSED IN: 16 plant structures; EXPRESSED DURING: LP.06 six leaves visible, LP.04 four leaves visible, 4 anthesis, petal differentiation and expansion stage, …
AT2G02450.1	XLOC_004738	XLOC_004738	ANAC035	2:647762-650780	col0_3	083_3	OK	18.4315	23.6906	0.362142	-0.828355	0.407469	0.71124	no
AT2G17040.1	XLOC_004923	XLOC_004923	anac036	2:7407074-7408178	col0_3	083_3	OK	3.51415	2.51097	-0.484936	0.53966	0.589431	0.832164	no	Member of the NAC transcription factor family and more specifically, the ONAC022 subfamily. Involved in leaf and inflorescence stem morphogenesis.
AT2G24430.1	XLOC_006491	XLOC_006491	ANAC038	2:10383576-10383786	col0_3	083_3	OK	0	51.0524	1.79769e+308	1.79769e+308	0.0161776	0.173497	no	NAC domain containing protein 38 (NAC038); FUNCTIONS IN: sequence-specific DNA binding transcription factor activity; INVOLVED IN: multicellular organismal development, regulation of transcription; LOCATED IN: cellular_component unknown; EXPRESSED IN: stem, hypocotyl, root, leaf; EXPRESSED DURING: LP.04 four leaves visible, LP.02 two leaves visible; CONTAINS InterPro DOMAIN/s: No apical meristem …
AT3G01600.1	XLOC_007472	XLOC_007472	anac044	3:229725-231530	col0_3	083_3	OK	2.14151	4.64311	1.11646	-1.85284	0.0639046	0.296106	no	NAC domain containing protein 44 (NAC044); FUNCTIONS IN: sequence-specific DNA binding transcription factor activity; INVOLVED IN: multicellular organismal development, regulation of transcription; CONTAINS InterPro DOMAIN/s: No apical meristem (NAM) protein (InterPro:IPR003441); BEST Arabidopsis thaliana protein match is: NAC domain containing protein 85 (TAIR:AT5G14490.1); Has 1967 Blast hits t…
AT3G10490.2	XLOC_007808	XLOC_007808	ANAC051	3:3267865-3270887	col0_3	083_3	OK	11.5184	11.6963	0.0221159	-0.0508525	0.959443	0.98809	no	NAC domain containing protein 52 (NAC052); FUNCTIONS IN: sequence-specific DNA binding transcription factor activity; INVOLVED IN: multicellular organismal development, pollen development; LOCATED IN: nucleolus; CONTAINS InterPro DOMAIN/s: No apical meristem (NAM) protein (InterPro:IPR003441); BEST Arabidopsis thaliana protein match is: NAC domain containing protein 50 (TAIR:AT3G10480.1); Has 339…
AT3G10500.1	XLOC_007809	XLOC_007809	anac053	3:3271507-3273982	col0_3	083_3	OK	4.09893	11.3873	1.4741	-2.37535	0.0175323	0.179981	no	Encodes a transcriptional activator that is associated with the plasma membrane in a dormant form and is proteolytically cleaved to create a form that can enter the nucleus. It is thought to promote ROS production by binding directly to the promoters of genes encoding ROS biosynthetic enzymes during drought-induced leaf senescence.
AT3G17730.1	XLOC_008077	XLOC_008077	anac057	3:6065571-6066006	col0_3	083_3	OK	0	5.52466	1.79769e+308	1.79769e+308	0.0183615	0.180553	no	NAC domain containing protein 57 (NAC057); FUNCTIONS IN: sequence-specific DNA binding transcription factor activity; INVOLVED IN: multicellular organismal development, regulation of transcription; CONTAINS InterPro DOMAIN/s: No apical meristem (NAM) protein (InterPro:IPR003441); BEST Arabidopsis thaliana protein match is: NAC domain containing protein 28 (TAIR:AT1G65910.1); Has 3040 Blast hits t…
AT3G49530.1	XLOC_010398	XLOC_010398	ANAC062	3:18362527-18364907	col0_3	083_3	OK	21.7884	25.3629	0.21916	-0.615476	0.538241	0.804009	no	Transcription factor that serves as a molecular link between cold signals and pathogen resistance responses. Undergoes proteolytic processing triggered by cold-induced changes in membrane fluidity.
AT4G01540.1	XLOC_012355	XLOC_012355	ANAC068	4:670401-670581	col0_3	083_3	OK	13.2559	90.002	2.76332	-1.49385	0.135215	0.439813	no	Encodes a membrane-bound NAC (for NAM, ATAF1/2, CUC2) transcription factor, designated NTM1 (for NAC with transmembrane motif1). NTM1 regulates cell division in Arabidopsis.
AT4G01550.1	XLOC_012356	XLOC_012356	anac069	4:674017-676331	col0_3	083_3	OK	7.78363	7.10921	-0.130753	0.253303	0.800034	0.92928	no	Encodes a plasma-membrane bound NAC transcription factor, whose controlled proteolytic activation allows it to enter the nucleus.
AT5G14000.1	XLOC_014179	XLOC_014179	anac084	5:4517900-4519077	col0_3	083_3	OK	1.54301	6.00877	1.96132	-2.35084	0.0187313	0.182382	no	NAC domain containing protein 84 (NAC084); FUNCTIONS IN: sequence-specific DNA binding transcription factor activity; INVOLVED IN: multicellular organismal development, regulation of transcription; LOCATED IN: cellular_component unknown; EXPRESSED IN: 7 plant structures; EXPRESSED DURING: 4 anthesis, C globular stage, petal differentiation and expansion stage; CONTAINS InterPro DOMAIN/s: No apica…
AT5G18270.1	XLOC_016364	XLOC_016364	ANAC087	5:6041300-6042107	col0_3	083_3	OK	0.725664	5.50148	2.92245	-1.63234	0.102608	0.383921	no	Arabidopsis NAC domain containing protein 87 (ANAC087); FUNCTIONS IN: sequence-specific DNA binding transcription factor activity; INVOLVED IN: multicellular organismal development, regulation of transcription; LOCATED IN: cellular_component unknown; EXPRESSED IN: 12 plant structures; EXPRESSED DURING: LP.06 six leaves visible, LP.04 four leaves visible, 4 anthesis, C globular stage, petal differ…
AT5G18300.1	XLOC_014334	XLOC_014334	anac088	5:6055097-6057917	col0_3	083_3	OK	0	58.0339	1.79769e+308	1.79769e+308	0.0955078	0.369722	no	NAC domain containing protein 88 (NAC088); FUNCTIONS IN: sequence-specific DNA binding transcription factor activity; INVOLVED IN: multicellular organismal development, regulation of transcription; LOCATED IN: cellular_component unknown; CONTAINS InterPro DOMAIN/s: No apical meristem (NAM) protein (InterPro:IPR003441); BEST Arabidopsis thaliana protein match is: NAC (No Apical Meristem) domain tr…
AT5G22290.1	XLOC_016495	XLOC_016495	anac089	5:7375981-7377627	col0_3	083_3	OK	12.7135	8.06688	-0.656275	0.976405	0.328864	0.64962	no	Encodes ANAC089, a membrane-tethered transcription factor that negatively regulates floral initiation.
AT5G46590.1	XLOC_014990	XLOC_014990	anac096	5:18905808-18906378	col0_3	083_3	OK	0.553268	11.4398	4.36994	-1.63211	0.102657	0.383921	no	NAC domain containing protein 96 (NAC096); FUNCTIONS IN: sequence-specific DNA binding transcription factor activity; INVOLVED IN: multicellular organismal development, regulation of transcription; LOCATED IN: cellular_component unknown; EXPRESSED IN: 9 plant structures; EXPRESSED DURING: 6 growth stages; CONTAINS InterPro DOMAIN/s: No apical meristem (NAM) protein (InterPro:IPR003441); BEST Arab…
AT5G64060.1	XLOC_017577	XLOC_017577	anac103	5:25633581-25635783	col0_3	083_3	OK	1.56442	0	-1.79769e+308	-1.79769e+308	0.00566112	0.102272	no	NAC domain containing protein 103 (NAC103); FUNCTIONS IN: sequence-specific DNA binding transcription factor activity; INVOLVED IN: multicellular organismal development, regulation of transcription; LOCATED IN: cellular_component unknown; EXPRESSED IN: 9 plant structures; EXPRESSED DURING: 6 growth stages; CONTAINS InterPro DOMAIN/s: No apical meristem (NAM) protein (InterPro:IPR003441); BEST Ara…
AT5G64530.1	XLOC_015625	XLOC_015625	ANAC104	5:25795291-25795463	col0_3	083_3	OK	0	83.705	1.79769e+308	1.79769e+308	0.0363419	0.237498	no	xylem NAC domain 1 (XND1); CONTAINS InterPro DOMAIN/s: No apical meristem (NAM) protein (InterPro:IPR003441); BEST Arabidopsis thaliana protein match is: NAC domain containing protein 25 (TAIR:AT1G61110.1); Has 2741 Blast hits to 2738 proteins in 73 species: Archae - 0; Bacteria - 0; Metazoa - 0; Fungi - 0; Plants - 2741; Viruses - 0; Other Eukaryotes - 0 (source: NCBI BLink).
AT5G66300.1	XLOC_017670	XLOC_017670	ANAC105	5:26480189-26480367	col0_3	083_3	OK	0	59.9788	1.79769e+308	1.79769e+308	0.0574805	0.277045	no	Encodes a NAC-domain transcription factor. Expressed in the vascular tissue.
AT5G02620.1	XLOC_013772	XLOC_013772	ANK1	5:589273-591662	col0_3	083_3	OK	16.5667	53.1361	1.6814	-1.56633	0.117271	0.409713	no	Encodes a member of the ankyrin repeat protein. Localized in the endoplasmic reticulum.
AT4G00730.1	XLOC_012329	XLOC_012329	ANL2	4:299337-304502	col0_3	083_3	OK	21.5943	31.8482	0.560558	-1.36409	0.172539	0.493081	no	Encodes a homeodomain protein of the HD-GLABRA2 group. Involved in the accumulation of anthocyanin and in root development
AT1G35720.1	XLOC_001164	XLOC_001164	ANNAT1	1:13225168-13227103	col0_3	083_3	OK	117.977	132.58	0.168366	-0.479183	0.631809	0.853385	no	Encodes a member of the annexin gene family, a diverse, multigene family of calcium-dependent, membrane-binding proteins. The protein was determined to have peroxidase activity. This activity is thought to be dependent on the presence of post-translational modifications (most likely phosphorylation). The protein was shown to be present as a mixture of monomer and homodimer. The homodimerization s…
AT5G65020.1	XLOC_015645	XLOC_015645	ANNAT2	5:25973831-25975652	col0_3	083_3	OK	46.8347	58.7313	0.326551	-0.84677	0.397123	0.703629	no	Annexins are calcium binding proteins that are localized in the cytoplasm. When cytosolic Ca2+ increases, they relocate to the plasma membrane. They may be involved in the Golgi-mediated secretion of polysaccharides.
AT2G38760.1	XLOC_005659	XLOC_005659	ANNAT3	2:16201020-16202357	col0_3	083_3	OK	5.87892	11.3892	0.954041	-1.62684	0.103772	0.386431	no	Annexins are calcium binding proteins that are localized in the cytoplasm. When cytosolic Ca2+ increases, they relocate to the plasma membrane.
AT2G38750.1	XLOC_007008	XLOC_007008	ANNAT4	2:16196391-16198473	col0_3	083_3	OK	24.1138	21.8801	-0.140239	0.379557	0.704274	0.888211	no	Annexins are a family of calcium dependent membrane binding proteins though to be involved in Golgi mediated secretion. This is one of four annexins identified in Arabidopsis.
AT1G54960.1	XLOC_001458	XLOC_001458	ANP2	1:20501955-20503106	col0_3	083_3	OK	2.34348	0.436329	-2.42517	1.4751	0.140185	0.448146	no	member of MEKK subfamily
AT3G06030.1	XLOC_009379	XLOC_009379	ANP3	3:1820356-1822153	col0_3	083_3	OK	2.43224	3.65019	0.585685	-0.735328	0.46214	0.752763	no	NPK1-related protein kinase 3
AT4G37750.1	XLOC_012215	XLOC_012215	ANT	4:17739645-17742205	col0_3	083_3	OK	6.62004	10.3323	0.642249	-0.961198	0.336453	0.655194	no	ANT is required for control of cell proliferation and encodes a putative transcriptional regulator similar to AP2. Loss of function alleles have reduced fertility, abnormal ovules and abnormal lateral organs. Expressed specifically in the chalaza and in floral organ primordia.
AT3G11900.1	XLOC_007853	XLOC_007853	ANT1	3:3758419-3760229	col0_3	083_3	OK	39.5576	16.445	-1.2663	2.80271	0.00506752	0.0959126	no	encodes an amino acid transporter that transports aromatic and neutral amino acids, IAA, and 2,4-D. Expressed in all tissues with highest abundance in flowers and cauline leaves. a member of a small gene family in Arabidopsis and represents a new class of amino acid transporters.
AT2G29650.2	XLOC_006673	XLOC_006673	ANTR1	2:12673240-12676062	col0_3	083_3	OK	168.718	104.295	-0.693944	1.82795	0.0675564	0.305756	no
AT4G00370.1	XLOC_012314	XLOC_012314	ANTR2	4:160819-166270	col0_3	083_3	OK	101.582	72.2068	-0.492438	0.921422	0.35683	0.672236	no	Encodes an inorganic phosphate transporter (PHT4;4).
AT3G04690.1	XLOC_009321	XLOC_009321	ANX1	3:1274144-1274963	col0_3	083_3	OK	2.68861	0.127848	-4.39436	1.15635	0.247537	0.574158	no	Receptor-like kinase required for maintenance of pollen tube growth. Display polar localization at the plasma membrane of the pollen tube tip.
AT5G14760.1	XLOC_014204	XLOC_014204	AO	5:4768448-4772475	col0_3	083_3	OK	7.48657	3.73477	-1.00329	2.28088	0.0225556	0.198621	no	At5g14760 encodes for L-aspartate oxidase involved in the early steps of NAD biosynthesis. In contrary to the EC 1.4.3.16 (l-aspartate oxidase - deaminating) the enzyme catalyzes the reaction L-aspartate + O2 = iminoaspartate (alpha-iminosuccinate) + H2O2
AT5G20960.1	XLOC_014437	XLOC_014437	AO1	5:7116741-7122517	col0_3	083_3	OK	4.78673	6.13449	0.357902	-0.951181	0.341513	0.6588	no	Encodes aldehyde oxidase AA01.
AT3G25760.1	XLOC_008373	XLOC_008373	AOC1	3:9403873-9405131	col0_3	083_3	OK	31.6222	21.0683	-0.585863	1.43245	0.152015	0.466437	no	encodes allene oxide cyclase. One of four genes in Arabidopsis that encode this enzyme, which catalyzes an essential step in jasmonic acid biosynthesis. Gene expression is induced during senescence, a process that involves jasmonic acid signalling pathway.
AT3G25770.1	XLOC_008374	XLOC_008374	AOC2	3:9406886-9407828	col0_3	083_3	OK	122.71	97.9562	-0.325043	0.926941	0.353957	0.669647	no	Encodes allene oxide cyclase. One of four genes in Arabidopsis that encode this enzyme, which catalyzes an essential step in jasmonic acid biosynthesis. Gene expression is induced during senescence, a process that involves jasmonic acid signalling pathway. Note: Nomenclature for Arabidopsis allene oxide cyclase 2 (AOC2, AT3G25770) gene is based on Stenzel et al. 2003 Plant Molecular Biology 51:89…
AT1G13280.1	XLOC_000443	XLOC_000443	AOC4	1:4547494-4548672	col0_3	083_3	OK	30.0261	28.0795	-0.0967	0.253321	0.80002	0.92928	no	Encodes allene oxide cyclase. One of four genes in Arabidopsis that encode this enzyme, which catalyzes an essential step in jasmonic acid biosynthesis. Gene expression is reduced during senescence, a process that involves jasmonic acid signalling pathway.
AT4G03070.1	XLOC_011133	XLOC_011133	AOP1	4:1358401-1359627	col0_3	083_3	OK	14.1793	17.4438	0.298922	-0.625186	0.531849	0.800745	no	Encodes a possible 2-oxoglutarate-dependent dioxygenase that is involved in glucosinolate biosynthesis. The gene is expressed in all ecotypes examined but the enzymatic activity has not been determined experimentally. In Col, there is one copy of this gene (aka AOP1.1) but Ler contains two copies, AOP1.1 and a tightly linked AOP1.2.
AT4G03060.1	XLOC_012414	XLOC_012414	AOP2	4:1351760-1353768	col0_3	083_3	OK	4.55843	0.461966	-3.30268	2.99452	0.00274878	0.0675549	no	Encodes a truncated and null function protein, due to a 5-bp deletion in cDNA. The functional allele in ecotype Cvi, AOP2, encodes a 2-oxoglutarate-dependent dioxygenase which is involved in glucosinolate biosynthesis. The natural variation in this locus explains the diversification of alkenyl glucosinolate among different ecotypes of Arabidopsis.
AT5G42650.1	XLOC_016862	XLOC_016862	AOS	5:17097632-17099422	col0_3	083_3	OK	55.9419	25.3437	-1.1423	3.23765	0.00120518	0.0373748	yes	Encodes a member of the cytochrome p450 CYP74 gene family that functions as an allene oxide synthase. This enzyme catalyzes dehydration of the hydroperoxide to an unstable allene oxide in the JA biosynthetic pathway. It shows a dual catalytic activity, the major one being a 13-AOS but also expressing a 9-AOS activity.
AT3G22370.1	XLOC_008252	XLOC_008252	AOX1A	3:7906808-7908665	col0_3	083_3	OK	57.8008	30.8883	-0.904028	2.5554	0.0106065	0.145039	no	Encodes AOX1a, an isoform of alternative oxidase that is expressed in rosettes, flowers, and root. The alternative oxidase of plant mitochondria transfers electrons from the ubiquinone pool to oxygen without energy conservations. It is regulated through transcriptional control and by pyruvate. Plays a role in shoot acclimation to low temperature. Also is capable of ameliorating reactive oxygen sp…
AT2G17380.1	XLOC_004935	XLOC_004935	AP19	2:7553057-7555027	col0_3	083_3	OK	43.946	68.0581	0.631035	-1.71898	0.0856174	0.347428	no	Encodes clathrin assembly protein AP19.
AT4G36920.1	XLOC_012181	XLOC_012181	AP2	4:17400809-17403281	col0_3	083_3	OK	4.2983	6.33212	0.558921	-1.10706	0.268267	0.595958	no	Encodes a floral homeotic gene, a member of the AP2/EREBP (ethylene responsive element binding protein) class of transcription factors and is involved in the specification of floral organ identity, establishment of floral meristem identity, suppression of floral meristem indeterminancy, and development of the ovule and seed coat. AP2 also has a role in controlling seed mass. Dominant negative all…
AT2G32800.1	XLOC_005456	XLOC_005456	AP4.3A	2:13916464-13925366	col0_3	083_3	OK	7.58496	13.407	0.821775	-1.30867	0.190646	0.515712	no	AP4.3A; FUNCTIONS IN: protein serine/threonine kinase activity, protein kinase activity, ATP binding; INVOLVED IN: protein amino acid phosphorylation; LOCATED IN: plasma membrane; EXPRESSED IN: 19 plant structures; EXPRESSED DURING: 10 growth stages; CONTAINS InterPro DOMAIN/s: Protein kinase, ATP binding site (InterPro:IPR017441), Serine/threonine-protein kinase domain (InterPro:IPR002290), Seri…
AT1G11910.1	XLOC_002703	XLOC_002703	APA1	1:4016812-4020972	col0_3	083_3	OK	199.339	134.147	-0.571411	1.63583	0.101875	0.383524	no	Encodes an aspartic proteinase that forms a heterodimer and is stable over a broad pH range (ph 3-8).
AT2G18290.1	XLOC_006306	XLOC_006306	APC10	2:7948450-7950573	col0_3	083_3	OK	54.3795	49.4807	-0.136196	0.237031	0.812633	0.934499	no	Encodes APC10 (anaphase promoting complex 10). Overexpression of APC10 likely mimics auxin and ethylene sensitive phenotypes. Plays an essential role in cell proliferation during leaf development.
AT3G05870.1	XLOC_007642	XLOC_007642	APC11	3:1753416-1755025	col0_3	083_3	OK	6.0709	3.44726	-0.816458	0.919675	0.357743	0.673316	no	Subunit of the anaphase promoting complex, a ubiquitin ligase complex that regulates progression through the cell cycle.
AT2G04660.1	XLOC_004792	XLOC_004792	APC2	2:1624753-1629221	col0_3	083_3	OK	5.29189	4.82445	-0.133418	0.310888	0.755885	0.909578	no	a highly conserved ubiquitin-protein ligase involved in cell cycle regulation
AT1G78770.1	XLOC_002196	XLOC_002196	APC6	1:29617308-29621427	col0_3	083_3	OK	4.58665	5.27129	0.200713	-0.275695	0.782783	0.922075	no	anaphase promoting complex 6 (APC6); FUNCTIONS IN: binding; INVOLVED IN: regulation of DNA endoreduplication, phloem or xylem histogenesis, cell cycle; LOCATED IN: cellular_component unknown; EXPRESSED IN: 19 plant structures; EXPRESSED DURING: 12 growth stages; CONTAINS InterPro DOMAIN/s: Tetratricopeptide TPR-3 (InterPro:IPR011716), Tetratricopeptide TPR-1 (InterPro:IPR001440), Tetratricopeptid…
AT2G39090.1	XLOC_007018	XLOC_007018	APC7	2:16312706-16317281	col0_3	083_3	OK	9.46455	11.3591	0.263246	-0.521578	0.601964	0.837444	no	tetratricopeptide repeat (TPR)-containing protein; FUNCTIONS IN: binding; INVOLVED IN: biological_process unknown; LOCATED IN: cellular_component unknown; EXPRESSED IN: 22 plant structures; EXPRESSED DURING: 13 growth stages; CONTAINS InterPro DOMAIN/s: Tetratricopeptide-like helical (InterPro:IPR011990), Tetratricopeptide repeat-containing (InterPro:IPR013026), Tetratricopeptide repeat (InterPro…
AT3G48150.1	XLOC_010355	XLOC_010355	APC8	3:17779753-17782641	col0_3	083_3	OK	7.89085	42.7563	2.43788	-1.5025	0.132969	0.435998	no	anaphase-promoting complex or cyclosome subunit
AT5G38660.1	XLOC_016769	XLOC_016769	APE1	5:15473134-15475501	col0_3	083_3	OK	77.6375	81.1273	0.0634334	-0.176766	0.859692	0.953924	no	mutant has Altered acclimation responses;
AT1G47260.1	XLOC_004627	XLOC_004627	APFI	1:17321284-17323517	col0_3	083_3	OK	0	11.3341	1.79769e+308	1.79769e+308	0.255618	0.583063	no	Encodes mitochondrial gamma carbonic anhydrase. Component of the NADH dehydrogenase complex.
AT1G47260.1	XLOC_003471	XLOC_003471	APFI	1:17321284-17323517	col0_3	083_3	OK	97.4908	86.6403	-0.170227	0.480232	0.631062	0.853147	no	Encodes mitochondrial gamma carbonic anhydrase. Component of the NADH dehydrogenase complex.
AT2G36230.1	XLOC_006906	XLOC_006906	APG10	2:15193780-15195515	col0_3	083_3	OK	13.3457	15.8804	0.250873	-0.498633	0.618038	0.846864	no	Encodes a BBMII isomerase involved in histidine biosynthesis.
AT3G13970.1	XLOC_009698	XLOC_009698	APG12	3:4613533-4614829	col0_3	083_3	OK	6.39842	24.7924	1.95411	-2.42793	0.0151853	0.168938	no	AUTOPHAGY 12 B (APG12B); FUNCTIONS IN: molecular_function unknown; INVOLVED IN: autophagy; LOCATED IN: cytoplasm; EXPRESSED IN: male gametophyte, pollen tube; EXPRESSED DURING: L mature pollen stage, M germinated pollen stage; CONTAINS InterPro DOMAIN/s: Autophagy-related protein 12 (InterPro:IPR007242); BEST Arabidopsis thaliana protein match is: Ubiquitin-like superfamily protein (TAIR:AT1G5421…
AT2G01110.1	XLOC_006037	XLOC_006037	APG2	2:83616-85216	col0_3	083_3	OK	142.718	108.07	-0.401198	1.11386	0.265341	0.592903	no	mutant is Albino and pale green; Chloroplast Protein Translocation (tatC). Core subunit of the chloroplast Tat translocase. Integral chloroplast thylakoid membrane protein.
AT3G62910.1	XLOC_010881	XLOC_010881	APG3	3:23257511-23260461	col0_3	083_3	OK	44.9007	43.3634	-0.0502611	0.131144	0.895661	0.967302	no	Isolated in a screen for chloroplast development mutants. Pale green, albino seedlings arrest early in seedling development.
AT5G17290.1	XLOC_016327	XLOC_016327	APG5	5:5687027-5689873	col0_3	083_3	OK	13.4595	16.9494	0.332608	-0.621474	0.534288	0.801701	no	Autophagy protein ATG5. Forms a conjugate with ATG12 with an essential role in plant nutrient recycling. Mutants missing ATG5 display early senescence and are hypersensitive to nitrogen or carbon starvation, accompanied by a more rapid loss of organellar and cytoplasmic proteins.
AT5G15450.1	XLOC_016261	XLOC_016261	APG6	5:5014230-5018545	col0_3	083_3	OK	59.2634	37.7487	-0.650713	1.83342	0.0667408	0.303917	no	Encodes a chloroplast-targeted Hsp101 homologue. Functions as a molecular chaperone involved in plastid differentiation mediating internal thylakoid membrane formation and conferring thermotolerance to chloroplasts during heat stress. APG6 is constitutively expressed in the root tips, the organ boundary region, the reproductive tissues of mature plants where plastids exist as proplastids, and sli…
AT5G45900.1	XLOC_014968	XLOC_014968	APG7	5:18615249-18618554	col0_3	083_3	OK	6.1084	6.89821	0.175427	-0.338853	0.734721	0.900438	no	Component of autophagy conjugation pathway. Required for proper senescence. Contributes to plant basal immunity towards fungal infection.
AT2G31260.1	XLOC_006735	XLOC_006735	APG9	2:13322071-13327431	col0_3	083_3	OK	7.5575	6.57979	-0.199867	0.508858	0.610852	0.842777	no	Involved in autophagy, the process of vacuolar bulk degradation of cytoplasmic components. Mutant shows accelerated bolting and senescence.
AT2G14750.1	XLOC_004868	XLOC_004868	APK	2:6313979-6315632	col0_3	083_3	OK	34.6716	15.3241	-1.17795	2.84443	0.00444915	0.089519	no	Encodes adenosine-5'-phosphosulfate kinase. Provides activated sulfate for sulfation of secondary metabolites, including the glucosinolates. Essential for pollen viability.
AT1G07570.2	XLOC_002530	XLOC_002530	APK1	1:2331178-2333602	col0_3	083_3	OK	18.9558	19.1781	0.0168259	-0.0405152	0.967682	0.99041	no
AT1G14370.1	XLOC_000482	XLOC_000482	APK2A	1:4915639-4921612	col0_3	083_3	OK	6.033	8.11977	0.428562	-0.367356	0.713354	0.891911	no	Encodes protein kinase APK2a. Protein is N-myristoylated.
AT2G02800.1	XLOC_006094	XLOC_006094	APK2B	2:796801-799413	col0_3	083_3	OK	23.0847	19.6233	-0.23437	0.646435	0.517997	0.792136	no	Encodes protein kinase APK2b.
AT3G03900.1	XLOC_009289	XLOC_009289	APK3	3:1002893-1004917	col0_3	083_3	OK	10.1296	2.4682	-2.03705	2.33092	0.0197575	0.189558	no	Provides activated sulfate for the sulfation of secondary metabolites, including the glucosinolates. Redundant with APK4.
AT5G67520.1	XLOC_015745	XLOC_015745	APK4	5:26940198-26940896	col0_3	083_3	OK	1.10236	15.377	3.8021	-2.15373	0.0312613	0.223668	no	Provides activated sulfate for the sulfation of secondary metabolites, including the glucosinolates. Redundant with APK3.
AT1G79430.1	XLOC_004467	XLOC_004467	APL	1:29877337-29878826	col0_3	083_3	OK	5.43222	3.2243	-0.752556	1.159	0.246456	0.572935	no
AT1G27680.1	XLOC_000927	XLOC_000927	APL2	1:9631226-9634520	col0_3	083_3	OK	7.20137	9.38518	0.382113	-0.84234	0.399598	0.70483	no	ADP-glucose pyrophosphorylase catalyzes the first, rate limiting step in starch biosynthesis. The large subunit plays a regulatory role whereas the small subunit (ApS) is the catalytic isoform. Four isoforms of the large subunit (ApL1-4) have been described.Mutational analysis of APS1 suggests that APL1 and APL2 can compensate for loss of APS1 catalytic activity,suggesting both have catalytic as …
AT4G39210.1	XLOC_012264	XLOC_012264	APL3	4:18259635-18263364	col0_3	083_3	OK	8.74415	4.39018	-0.994039	2.14979	0.031572	0.224025	no	Encodes the large subunit of ADP-Glucose Pyrophosphorylase which catalyzes the first, rate limiting step in starch biosynthesis. The large subunit plays a regulatory role whereas the small subunit (ApS) is the catalytic isoform. Four isoforms (ApL1-4) have been identified. ApL3 is the major large subunit isoform present in inflorescences, fruits and roots.
AT2G21590.2	XLOC_005093	XLOC_005093	APL4	2:9238371-9242429	col0_3	083_3	OK	4.04017	3.97645	-0.0229349	0.0442519	0.964704	0.989344	no
AT4G33090.1	XLOC_013341	XLOC_013341	APM1	4:15965743-15970457	col0_3	083_3	OK	113.535	95.347	-0.25188	0.369724	0.711588	0.891268	no	encodes an aminopeptidase, a ortholog of mouse microsomal AP (EC 3.4.11.2).
AT3G07560.1	XLOC_009458	XLOC_009458	APM2	3:2411411-2413457	col0_3	083_3	OK	67.5384	93.8557	0.474736	-1.30937	0.190408	0.515406	no	Encodes peroxin 13 (PEX13) involved in protein transport into peroxisomes, for example, peroxisomal import of nitric oxide synthase.
AT1G64810.1	XLOC_001694	XLOC_001694	APO1	1:24086578-24088518	col0_3	083_3	OK	14.1529	13.2725	-0.0926583	0.241188	0.80941	0.933677	no
AT5G57940.1	XLOC_015386	XLOC_015386	APO2	5:23454618-23462388	col0_3	083_3	OK	90.794	73.5838	-0.303209	0.696306	0.486237	0.772222	no	member of Cyclic nucleotide gated channel family
AT5G61930.1	XLOC_017501	XLOC_017501	APO3	5:24864331-24867670	col0_3	083_3	OK	2.85017	2.30742	-0.304767	0.420195	0.674343	0.875172	no	ACCUMULATION OF PHOTOSYSTEM ONE 3
AT3G21740.1	XLOC_009966	XLOC_009966	APO4	3:7663424-7663974	col0_3	083_3	OK	4.01496	3.70168	-0.117206	0.162742	0.870721	0.958308	no	ACCUMULATION OF PHOTOSYSTEM ONE 4
AT4G04610.1	XLOC_011168	XLOC_011168	APR1	4:2325008-2326953	col0_3	083_3	OK	27.6391	33.9358	0.296097	-0.806282	0.42008	0.719943	no	Encodes a protein disulfide isomerase-like (PDIL) protein, a member of a multigene family within the thioredoxin (TRX) superfamily. This protein also belongs to the adenosine 5'-phosphosulfate reductase-like (APRL) group.
AT4G18020.6	XLOC_012811	XLOC_012811	APRR2	4:10003374-10007534	col0_3	083_3	OK	8.01837	14.8291	0.887054	-1.36534	0.172145	0.492609	no
AT4G00760.1	XLOC_012332	XLOC_012332	APRR8	4:327042-330127	col0_3	083_3	OK	2.1585	23.7046	3.45707	-1.26698	0.205162	0.532383	no	Encodes a response-regulator like protein.
AT3G22890.1	XLOC_008267	XLOC_008267	APS1	3:8112725-8114913	col0_3	083_3	OK	177.317	150.71	-0.234561	0.676102	0.498976	0.780461	no	encodes ATP sulfurylase, the first enzyme in the sulfate assimilation pathway of Arabidopsis. It may also participate in selenium metabolism.
AT4G14680.1	XLOC_012684	XLOC_012684	APS3	4:8413322-8415379	col0_3	083_3	OK	10.5046	15.6374	0.573979	-1.28578	0.198521	0.523768	no	ATP sulfurylase
AT5G43780.1	XLOC_016902	XLOC_016902	APS4	5:17589420-17591648	col0_3	083_3	OK	10.3074	5.10626	-1.01334	2.17591	0.029562	0.222749	no	sulfate adenylyltransferase, ATP sulfurylase
AT4G22570.1	XLOC_012959	XLOC_012959	APT3	4:11870642-11885384	col0_3	083_3	OK	21.7544	16.1647	-0.428453	0.860426	0.389554	0.697411	no	Encodes an adenine phosphoribosyltransferase (APT; EC 2.4.2.7), which is a constitutively expressed enzyme involved in the one-step salvage of adenine to AMP. APT3 has higher affinity for zeatin, isopentenyladenine and benzyladenine than APT1 but lower Vmax than APT1.
AT5G11160.1	XLOC_014085	XLOC_014085	APT5	5:3550584-3552116	col0_3	083_3	OK	13.0824	24.1324	0.883347	-1.9632	0.0496232	0.265375	no	adenine phosphoribosyltransferase 5 (APT5); FUNCTIONS IN: adenine phosphoribosyltransferase activity; INVOLVED IN: nucleoside metabolic process, adenine salvage, anaerobic respiration, nucleotide metabolic process; LOCATED IN: cytoplasm; EXPRESSED IN: 23 plant structures; EXPRESSED DURING: 13 growth stages; CONTAINS InterPro DOMAIN/s: Adenine phosphoribosyl transferase (InterPro:IPR005764), Phosp…
AT5G01310.1	XLOC_013718	XLOC_013718	APTX	5:127277-129098	col0_3	083_3	OK	3.76192	45.0832	3.58305	-1.30597	0.191564	0.517044	no	Encodes a protein that has adenylylsulfate sulfohydrolase activity (E.C. 3.6.2.1) in vitro.
AT2G29200.1	XLOC_006660	XLOC_006660	APUM1	2:12549087-12553559	col0_3	083_3	OK	5.04611	4.54625	-0.150495	0.370553	0.710971	0.891056	no	Encodes a member of the Arabidopsis Pumilio (APUM) proteins containing PUF domain (eight repeats of approximately 36 amino acids each). PUF proteins regulate both mRNA stability and translation through sequence-specific binding to the 3' UTR of target mRNA transcripts.
AT2G29190.2	XLOC_006659	XLOC_006659	APUM2	2:12543801-12548469	col0_3	083_3	OK	16.2166	16.903	0.0598029	-0.12571	0.899962	0.968984	no
AT1G72320.2	XLOC_004191	XLOC_004191	APUM23	1:27228155-27233004	col0_3	083_3	OK	13.1195	9.41818	-0.478192	1.12327	0.261324	0.588811	no
AT3G16810.1	XLOC_009798	XLOC_009798	APUM24	3:5723264-5727621	col0_3	083_3	OK	11.4873	8.72394	-0.396983	1.04383	0.296566	0.62268	no	Encodes a member of the Arabidopsis Pumilio (APUM) proteins containing PUF domain (eight repeats of approximately 36 amino acids each). PUF proteins regulate both mRNA stability and translation through sequence-specific binding to the 3' UTR of target mRNA transcripts.
AT2G29140.1	XLOC_005333	XLOC_005333	APUM3	2:12530863-12535386	col0_3	083_3	OK	12.5356	9.44122	-0.408983	0.947765	0.343249	0.660296	no	Encodes a member of the Arabidopsis Pumilio (APUM) proteins containing PUF domain (eight repeats of approximately 36 amino acids each). PUF proteins regulate both mRNA stability and translation through sequence-specific binding to the 3' UTR of target mRNA transcripts.
AT3G10360.1	XLOC_009542	XLOC_009542	APUM4	3:3210905-3215537	col0_3	083_3	OK	12.2147	10.023	-0.285305	0.725376	0.468221	0.757969	no	Encodes a member of the Arabidopsis Pumilio (APUM) proteins containing PUF domain (eight repeats of approximately 36 amino acids each). PUF proteins regulate both mRNA stability and translation through sequence-specific binding to the 3' UTR of target mRNA transcripts.
AT3G20250.1	XLOC_009910	XLOC_009910	APUM5	3:7058932-7063250	col0_3	083_3	OK	5.75604	5.91134	0.0384078	-0.0849071	0.932335	0.980002	no	Encodes a member of the Arabidopsis Pumilio (APUM) proteins containing PUF domain (eight repeats of approximately 36 amino acids each). PUF proteins regulate both mRNA stability and translation through sequence-specific binding to the 3' UTR of target mRNA transcripts.
AT4G25880.1	XLOC_011777	XLOC_011777	APUM6	4:13154823-13159321	col0_3	083_3	OK	15.213	16.0661	0.0787177	-0.212491	0.831724	0.942788	no	Encodes a member of the Arabidopsis Pumilio (APUM) proteins containing PUF domain (eight repeats of approximately 36 amino acids each). PUF proteins regulate both mRNA stability and translation through sequence-specific binding to the 3' UTR of target mRNA transcripts.
AT1G07890.1	XLOC_000234	XLOC_000234	APX1	1:2437420-2439658	col0_3	083_3	OK	567.397	566.096	-0.00331177	0.00973667	0.992231	0.998012	no
AT4G35000.1	XLOC_013703	XLOC_013703	APX3	4:16664837-16667708	col0_3	083_3	OK	0	200.55	1.79769e+308	1.79769e+308	0.330662	0.651186	no	Encodes a microsomal ascorbate peroxidase APX3. Ascorbate peroxidases are enzymes that scavenge hydrogen peroxide in plant cells. Eight types of APX have been described for Arabidopsis: three cytosolic (APX1, APX2, APX6), two chloroplastic types (stromal sAPX, thylakoid tAPX), and three microsomal (APX3, APX4, APX5) isoforms. The APX3 protein interacts with AKR2 (ankyrin-containing protein that i…
AT4G35000.1	XLOC_013414	XLOC_013414	APX3	4:16664837-16667708	col0_3	083_3	OK	158.874	135.106	-0.233796	0.660275	0.509077	0.787453	no	Encodes a microsomal ascorbate peroxidase APX3. Ascorbate peroxidases are enzymes that scavenge hydrogen peroxide in plant cells. Eight types of APX have been described for Arabidopsis: three cytosolic (APX1, APX2, APX6), two chloroplastic types (stromal sAPX, thylakoid tAPX), and three microsomal (APX3, APX4, APX5) isoforms. The APX3 protein interacts with AKR2 (ankyrin-containing protein that i…
AT4G26780.1	XLOC_013105	XLOC_013105	AR192	4:13484836-13486713	col0_3	083_3	OK	13.4601	3.63704	-1.88786	3.79297	0.000148859	0.00839008	yes	unknown function
AT1G66680.1	XLOC_004013	XLOC_004013	AR401	1:24866290-24868994	col0_3	083_3	OK	17.1161	21.4023	0.322407	-0.8272	0.408124	0.71168	no	unknown function
AT2G26530.1	XLOC_006560	XLOC_006560	AR781	2:11282929-11284224	col0_3	083_3	OK	29.7408	26.8488	-0.147586	0.378884	0.704774	0.888463	no	unknown function
AT1G52080.1	XLOC_001362	XLOC_001362	AR791	1:19369137-19372033	col0_3	083_3	OK	2.90404	1.4484	-1.0036	1.68813	0.091386	0.360679	no	unknown function
AT3G54840.2	XLOC_008873	XLOC_008873	ARA-6	3:20318408-20321001	col0_3	083_3	OK	35.4734	30.1432	-0.234904	0.52417	0.60016	0.836302	no
AT4G16130.1	XLOC_011449	XLOC_011449	ARA1	4:9120886-9127844	col0_3	083_3	OK	8.9136	12.9298	0.536619	-1.03677	0.299845	0.625472	no	Similar to galactokinase.
AT5G67360.1	XLOC_017716	XLOC_017716	ARA12	5:26871922-26874564	col0_3	083_3	OK	65.2098	82.1733	0.333582	-0.951324	0.34144	0.6588	no	Encodes a subtilisin-like serine protease essential for mucilage release from seed coats.
AT1G06400.1	XLOC_002484	XLOC_002484	ARA2	1:1951080-1952794	col0_3	083_3	OK	51.682	72.037	0.479078	-1.35107	0.176673	0.498823	no	small GTP-binding protein (ara-2)
AT2G43130.1	XLOC_007178	XLOC_007178	ARA4	2:17929739-17930915	col0_3	083_3	OK	19.7367	24.75	0.326549	-0.713139	0.47576	0.764424	no	encodes a protein belonging to the Rab/Ypt family of small GTPases, which are implicated in intracellular vesicular traffic.
AT5G44070.1	XLOC_014913	XLOC_014913	ARA8	5:17734765-17737790	col0_3	083_3	OK	33.88	46.9199	0.469769	-1.33816	0.180843	0.503526	no	Phytochelatin synthase gene confers tolerance to cadmium ions. Catalyzes phytochelatin (PC) synthesis from glutathione (GSH) in the presence of Cd2+, Zn2+, Cu2+ and Fe3+, but not by Co2+ or Ni2+.
AT1G28670.1	XLOC_003236	XLOC_003236	ARAB-1	1:10074527-10076323	col0_3	083_3	OK	41.309	75.7626	0.875031	-2.48463	0.0129686	0.159141	no	Arabidopsis thaliana lipase
AT2G44900.1	XLOC_007234	XLOC_007234	ARABIDILLO-1	2:18511420-18516398	col0_3	083_3	OK	10.2769	12.5964	0.293611	-0.556097	0.578145	0.826286	no	ARABIDILLO-1 and its homolog, ARABIDILLO -2, are unique among Arabidopsis Arm-repeat proteins in having an F-box motif and fall into a phylogenetically distinct subgroup from other plant Arm-repeat proteins Similar to arm repeat protein in rice and armadillo/beta-catenin repeat family protein / F-box family protein in Dictyostelium. ARABIDILLO-1 promote lateral root development. Mutant plants for…
AT3G60350.1	XLOC_010798	XLOC_010798	ARABIDILLO-2	3:22306543-22311207	col0_3	083_3	OK	14.0763	16.4083	0.22115	-0.44964	0.65297	0.86523	no	ARABIDILLO-2 and its homolog, ARABIDILLO -1, are unique among Arabidopsis Arm-repeat proteins in having an F-box motif and fall into a phylogenetically distinct subgroup from other plant Arm-repeat proteins Similar to arm repeat protein in rice and armadillo/beta-catenin repeat family protein / F-box family protein in Dictyostelium. ARABIDILLO-2 promote lateral root development. Mutant plants for…
AT1G20090.1	XLOC_000703	XLOC_000703	ARAC4	1:6966944-6968937	col0_3	083_3	OK	66.1181	160.097	1.27583	-2.75723	0.0058293	0.103696	no	Member of the Rho GTPase family. Functions to organize the microtubular cytoskeleton in combination with RIC1 and RIC4. These interactions affect pavement cell morphogenesis and pollen tube growth. ROP2 expression is stimulated by brassinosteroid treatment. Inhibit light-induced stomatal opening.
AT2G44690.1	XLOC_005893	XLOC_005893	ARAC9	2:18429220-18430560	col0_3	083_3	OK	2.2171	2.93131	0.402869	-0.394743	0.693033	0.883601	no	A member of ROP GTPase gene family.
AT5G44930.2	XLOC_016949	XLOC_016949	ARAD2	5:18139161-18142159	col0_3	083_3	OK	5.6722	6.21085	0.130881	-0.259357	0.79536	0.927647	no
AT5G33320.1	XLOC_014655	XLOC_014655	ARAPPT	5:12588777-12591679	col0_3	083_3	OK	145.412	89.6388	-0.697947	1.74216	0.0814809	0.338477	no	Encodes a plastid inner envelope protein PPT (phosphoenolpyruvate/phosphate translocator) that catalyzes the transport of phosphoenolpyruvate and phosphate across the inner envelope membrane of plastids.
AT2G32480.1	XLOC_006779	XLOC_006779	ARASP	2:13788516-13790085	col0_3	083_3	OK	82.8612	60.6194	-0.450916	1.28174	0.199934	0.525841	no	Metalloprotease essential for plastid development. Located in the inner membrane of chloroplasts.
AT5G24020.1	XLOC_014520	XLOC_014520	ARC11	5:8116671-8118000	col0_3	083_3	OK	31.756	20.1973	-0.65287	1.7651	0.0775475	0.329117	no	Encodes a Ca2+ dependent ATPase required for correct positioning of the chloroplast division apparatus. Its ATPase activity is stimulated by AtMinE1, a topological specificity factor.
AT1G75010.1	XLOC_004289	XLOC_004289	ARC3	1:28164839-28170044	col0_3	083_3	OK	12.2991	13.0064	0.0806748	-0.191095	0.848451	0.9487	no	Encodes ARC3 (Accumulation and Replication of Chloroplast 3), a chloroplast division factor functioning in the initiation of chloroplast division. ARC3 is a chimera of the prokaryotic FtsZ and part of the eukaryotic phosphatidylinositol-4-phosphate 5-kinase (PIP5K). Located on the outer surface of the chloroplast in a ring-like structure at the early stage of chloroplast division. The arc3 mutant…
AT3G19720.1	XLOC_009895	XLOC_009895	ARC5	3:6850408-6855483	col0_3	083_3	OK	44.3734	36.4889	-0.282237	0.801825	0.422654	0.721947	no	Encodes a novel chloroplast division protein. Mutants of exhibit defects in chloroplast constriction, have enlarged, dumbbell-shaped chloroplasts. The ARC5 gene product shares similarity with the dynamin family of GTPases, which mediate endocytosis, mitochondrial division, and other organellar fission and fusion events in eukaryotes. Phylogenetic analysis showed that ARC5 is related to a group of…
AT5G42480.1	XLOC_014859	XLOC_014859	ARC6	5:16985229-16988499	col0_3	083_3	OK	18.9213	16.8278	-0.16916	0.478894	0.632014	0.853385	no	Shows homology to the cyanobacterial cell division protein Ftn2, mutant only has two mesophyll cell chloroplasts. Protein was localized to a ring at the center of the chloroplasts. Probably involved in functions in the assembly and/or stabilization of the plastid-dividing FtsZ ring, inhibiting FtsZ filament formation in the chloroplast.
AT3G19180.1	XLOC_008143	XLOC_008143	ARC6H	3:6632680-6637187	col0_3	083_3	OK	10.4683	12.8483	0.295555	-0.667664	0.504348	0.784362	no	Encodes a chloroplast division factor located in the plastid inner envelope with its N-terminus exposed to the stroma. PARC6 influences FtsZ assembly and is required for recruitment of PDV1 during chloroplast division.
AT4G14716.1	XLOC_012687	XLOC_012687	ARD1	4:8430229-8431912	col0_3	083_3	OK	26.1831	31.4946	0.266466	-0.698816	0.484667	0.771024	no	Encodes an acireductone dioxygenase that is activated by interaction with a heterotrimeric G protein beta subunit. It is a metalloenzyme and is likely involved in the methionine salvage pathway.
AT3G19290.1	XLOC_008147	XLOC_008147	AREB2	3:6687123-6690108	col0_3	083_3	OK	13.2635	13.0341	-0.0251748	0.0685534	0.945345	0.984676	no
AT3G56850.1	XLOC_010674	XLOC_010674	AREB3	3:21046379-21048537	col0_3	083_3	OK	7.89079	14.1335	0.84088	-2.01856	0.0435329	0.255604	no	Encodes an ABA-responsive element binding protein with a bZIP domain. Located in the nucleus and expressed in the embryo during seed maturation.
AT1G59750.4	XLOC_001556	XLOC_001556	ARF1	1:21979316-21984378	col0_3	083_3	OK	23.0395	24.1284	0.0666222	-0.172296	0.863205	0.954859	no
AT2G28350.1	XLOC_005315	XLOC_005315	ARF10	2:12114061-12116877	col0_3	083_3	OK	7.02466	5.11887	-0.456602	1.05486	0.291492	0.617246	no	Involved in root cap cell differentiation.
AT1G19220.1	XLOC_002955	XLOC_002955	ARF11	1:6628143-6633080	col0_3	083_3	OK	4.52873	5.83938	0.366707	-0.933532	0.350545	0.66648	no	Encodes an auxin response factor that contains the conserved VP1-B3 DNA-binding domain at its N-terminus and the Aux/IAA-like domains III and IV present in most ARFs at its C-terminus. The protein interacts with IAA1 (yeast two hybrid) and other auxin response elements such as ER7 and ER9 (yeast one hybrid). ARF19 protein can complement many aspects of the arf7 mutant phenotype and , together wit…
AT2G46530.1	XLOC_005969	XLOC_005969	ARF11	2:19104684-19108338	col0_3	083_3	OK	12.9765	11.2283	-0.208752	0.315507	0.752377	0.908278	no
AT4G30080.1	XLOC_013226	XLOC_013226	ARF16	4:14703217-14706293	col0_3	083_3	OK	10.7273	13.75	0.358142	-0.690139	0.490107	0.774932	no	Involved in root cap cell differentiation. Gene expression is regulated by mir160.Located in the nucleus.
AT1G77850.1	XLOC_002156	XLOC_002156	ARF17	1:29272284-29275484	col0_3	083_3	OK	4.40317	6.77844	0.62241	-1.22851	0.219255	0.545728	no	Posttranscriptionally regulated by miR160 and is essential for proper development.Regulates early auxin response genes.
AT3G61830.1	XLOC_009123	XLOC_009123	ARF18	3:22887917-22891410	col0_3	083_3	OK	8.88695	9.61584	0.113725	-0.194207	0.846013	0.948571	no	auxin response factor 18 (ARF18); FUNCTIONS IN: sequence-specific DNA binding transcription factor activity; INVOLVED IN: response to hormone stimulus, regulation of transcription, DNA-dependent, regulation of transcription; LOCATED IN: nucleus; EXPRESSED IN: 22 plant structures; EXPRESSED DURING: 13 growth stages; CONTAINS InterPro DOMAIN/s: Aux/IAA-ARF-dimerisation (InterPro:IPR011525), Transcr…
AT2G47170.1	XLOC_005994	XLOC_005994	ARF1A1C	2:19366644-19368664	col0_3	083_3	OK	267.64	252.695	-0.0828952	0.237415	0.812335	0.934499	no	Gene encoding ADP-ribosylation factor and similar to other ARFs and ARF-like proteins. Members of this family are known to be essential for vesicle coating and uncoating and functions in GTP-binding. The gene is shown to play a role in cell division, cell expansion and cellulose production using antisense construct.
AT2G24765.1	XLOC_005191	XLOC_005191	ARF3	2:10562735-10565203	col0_3	083_3	OK	31.7273	47.2877	0.575739	-1.59491	0.110732	0.400173	no	GTPase required for Golgi targeting of GRIP domain proteins. AtARL1 binds directly to the GRIP domain of AtGRIP in a GTP-dependent manner
AT2G33860.1	XLOC_006835	XLOC_006835	ARF3	2:14325272-14328947	col0_3	083_3	OK	9.91943	7.99383	-0.31137	0.759368	0.447632	0.740914	no	ettin (ett) mutations have pleiotropic effects on Arabidopsis flower development, causing increases in perianth organ number, decreases in stamen number and anther formation, and apical-basal patterning defects in the gynoecium. The ETTIN gene encodes a protein with homology to DNA binding proteins which bind to auxin response elements. ETT transcript is expressed throughout stage 1 floral merist…
AT5G60450.1	XLOC_017447	XLOC_017447	ARF4	5:24308389-24312714	col0_3	083_3	OK	9.88883	6.72732	-0.555769	1.27423	0.202581	0.528803	no	Encodes a member of the ARF family of transcription factors which mediate auxin responses. ARF4 appears to have redundant function with ETT(ARF3) in specifying abaxial cell identity.
AT1G30330.2	XLOC_003289	XLOC_003289	ARF6	1:10685893-10690799	col0_3	083_3	OK	10.9181	17.7365	0.699998	-1.87124	0.0613116	0.28951	no	Encodes a member of the auxin response factor family. Mediates auxin response via expression of auxin regulated genes. Acts redundantly with ARF8 to control stamen elongation and flower maturation. Expression of ARF6 is controlled by miR167.
AT5G37020.1	XLOC_014689	XLOC_014689	ARF8	5:14629461-14634336	col0_3	083_3	OK	14.1417	10.0401	-0.494171	1.12931	0.258767	0.586203	no	Encodes a member of the auxin response factor family. Mediates auxin response via expression of auxin regulated genes. Acts redundantly with ARF6 to control stamen elongation and flower maturation. Expression of ARF8 is controlled by miR167.
AT4G23980.2	XLOC_011705	XLOC_011705	ARF9	4:12451264-12454991	col0_3	083_3	OK	10.1059	11.6904	0.21013	-0.564413	0.572473	0.823554	no
AT1G70490.1	XLOC_004142	XLOC_004142	ARFA1D	1:26563952-26565801	col0_3	083_3	OK	153.782	161.374	0.0695259	-0.1974	0.843515	0.948552	no	A member of ARF GTPase family. A thaliana has 21 members of this family, known to be essential for vesicle coating and uncoating and functions in GTP-binding. Gene encoding ADP-ribosylation factor and similar to other ARFs and ARF-like proteins. The gene is shown to play a role in cell division, cell expansion and cellulose production using antisense construct.
AT1G10630.1	XLOC_002655	XLOC_002655	ARFA1F	1:3513033-3514762	col0_3	083_3	OK	51.5542	79.4469	0.623903	-1.75877	0.0786171	0.331677	no	A member of ARF GTPase family. A thaliana has 21 members of this family, known to be essential for vesicle coating and uncoating and functions in GTP-binding. Gene encoding ADP-ribosylation factor and similar to other ARFs and ARF-like proteins. The gene is shown to play a role in cell division, cell expansion and cellulose production using antisense construct.
AT3G22950.1	XLOC_009999	XLOC_009999	ARFC1	3:8136209-8137925	col0_3	083_3	OK	31.8192	36.7343	0.207228	-0.552776	0.580417	0.82661	no	A member of ARF GTPase family. A thaliana has 21 members of this family, known to be essential for vesicle coating and uncoating and functions in GTP-binding. Gene encoding ADP-ribosylation factor and similar to ADP-ribosylation factor GB:P91924 (Dugesia japonica), other ARFs and ARF-like proteins.
AT1G68370.1	XLOC_004072	XLOC_004072	ARG1	1:25631858-25634720	col0_3	083_3	OK	33.9345	39.5258	0.22004	-0.364754	0.715295	0.89272	no	DnaJ-like protein with homology to coiled coils found in cytoskeleton-interacting proteins.
AT2G16500.1	XLOC_006254	XLOC_006254	ARGDC	2:7150623-7153325	col0_3	083_3	OK	62.101	37.3192	-0.734696	2.0894	0.0366717	0.238605	no	encodes a arginine decarboxylase (ADC), a rate-limiting enzyme that catalyzes the first step of polyamine (PA) biosynthesis via ADC pathway in Arabidopsis thaliana. Arabidopsis genome has two ADC paralogs, ADC1 and ADC2. Double mutant analysis showed that ADC genes are essential for the production of PA, and are required for normal seed development. Promoter region of ADC1 contains 742-bp AT-rich…
AT3G59900.1	XLOC_009049	XLOC_009049	ARGOS	3:22129586-22130472	col0_3	083_3	OK	13.3019	9.49577	-0.486272	0.940139	0.347146	0.6627	no	Encodes ARGOS (Auxin-Regulated Gene Involved in Organ Size). Inducible by auxin. Involved in lateral organ size control. Transgenic plants expressing sense or antisense ARGOS cDNA display enlarged or reduced aerial organs, respectively. The alteration in organ size is attributable mainly to changes in cell number and the duration of organ growth.
AT4G34370.2	XLOC_012090	XLOC_012090	ARI1	4:16434326-16437309	col0_3	083_3	OK	10.0277	10.9362	0.125117	-0.2984	0.765398	0.914198	no
AT5G63760.2	XLOC_017564	XLOC_017564	ARI15	5:25515908-25517827	col0_3	083_3	OK	2.59875	3.59448	0.467968	-0.799868	0.423787	0.72283	no
AT2G16090.1	XLOC_006243	XLOC_006243	ARI2	2:6987286-6989980	col0_3	083_3	OK	3.95321	3.52349	-0.166018	0.310043	0.756528	0.909677	no	ARIADNE 2 (ARI2); FUNCTIONS IN: zinc ion binding; EXPRESSED IN: 24 plant structures; EXPRESSED DURING: 13 growth stages; CONTAINS InterPro DOMAIN/s: Zinc finger, C6HC-type (InterPro:IPR002867), Zinc finger, RING-type (InterPro:IPR001841); BEST Arabidopsis thaliana protein match is: RING/U-box superfamily protein (TAIR:AT4G34370.1); Has 30201 Blast hits to 17322 proteins in 780 species: Archae - 1…
AT2G31510.1	XLOC_006743	XLOC_006743	ARI7	2:13416696-13421552	col0_3	083_3	OK	19.9674	35.7563	0.84055	-1.80783	0.0706323	0.312128	no	ARIADNE 7 (ARI7); FUNCTIONS IN: zinc ion binding, nucleic acid binding; EXPRESSED IN: 23 plant structures; EXPRESSED DURING: 14 growth stages; CONTAINS InterPro DOMAIN/s: Zinc finger, C6HC-type (InterPro:IPR002867), Zinc finger, RING-type (InterPro:IPR001841), Zinc finger, CCHC-type (InterPro:IPR001878); BEST Arabidopsis thaliana protein match is: RING/U-box superfamily protein (TAIR:AT1G05890.1)…
AT1G65430.1	XLOC_003973	XLOC_003973	ARI8	1:24300911-24306215	col0_3	083_3	OK	11.8278	12.0721	0.0295037	-0.0599	0.952235	0.985737	no	ARIADNE 8 (ARI8); FUNCTIONS IN: ubiquitin-protein ligase activity; LOCATED IN: intracellular; EXPRESSED IN: 24 plant structures; EXPRESSED DURING: 15 growth stages; CONTAINS InterPro DOMAIN/s: Zinc finger, C6HC-type (InterPro:IPR002867), Zinc finger, RING-type (InterPro:IPR001841), Zinc finger, CCHC-type (InterPro:IPR001878), Zinc finger, RanBP2-type (InterPro:IPR001876); BEST Arabidopsis thalian…
AT5G19330.1	XLOC_016402	XLOC_016402	ARIA	5:6507878-6512767	col0_3	083_3	OK	25.6046	37.1616	0.537413	-1.49387	0.13521	0.439813	no	Encodes an armadillo repeat protein involved in the abscisic acid response. The protein interacts with a transcription factor, ABF2, which controls ABA-dependent gene expression via the G-box-type ABA-responsive elements.
AT1G65800.1	XLOC_001722	XLOC_001722	ARK2	1:24473131-24476698	col0_3	083_3	OK	6.40922	0.854482	-2.90703	4.87367	1.09547e-06	0.000155339	yes	encodes a putative receptor-like serine/threonine protein kinases that is similar to brassica self-incompatibility (S) locus. expressed in specifically in cotyledons, leaves, and sepals, in correlation with the maturation of these structures.
AT1G01950.3	XLOC_000036	XLOC_000036	ARK2	1:325391-330482	col0_3	083_3	OK	11.132	16.5056	0.568241	-0.763118	0.445393	0.738884	no	Encodes a member of the armadillo/beta-catenin repeat kinesin motor family. Mutants have twisted roots due to abnormal cell file rotation; the phenotype is dependent on microtubules.
AT4G21380.1	XLOC_012912	XLOC_012912	ARK3	4:11389332-11390905	col0_3	083_3	OK	1.81471	0.134444	-3.75466	1.5667	0.117185	0.409614	no	encodes a putative receptor-like serine/threonine protein kinases that is similar to Brassica self-incompatibility (S) locus. Expressed in root. Shoot expression limited to limited to the root-hypocotyl transition zone and at the base of lateral roots as well as in axillary buds, and pedicels.
AT2G44080.1	XLOC_005868	XLOC_005868	ARL	2:18237179-18238145	col0_3	083_3	OK	49.2383	61.1871	0.313447	-0.874281	0.381965	0.692463	no	Encodes ARL, a gene similar to ARGOS involved in cell expansion-dependent organ growth. Upregulated by brassinosteroid. Acts downstream of BRI1.
AT1G24120.1	XLOC_003115	XLOC_003115	ARL1	1:8529112-8532159	col0_3	083_3	OK	13.9323	16.3775	0.233282	-0.520501	0.602715	0.837917	no	encodes a DnaJ-like protein similar to ARG1 and ARL2 that are both involved in root and hypocotyl gravitropism response. However, null mutation in this gene does not result in defects in gravitropism. Gene is expressed in all tissues examined.
AT5G67560.1	XLOC_015747	XLOC_015747	ARLA1D	5:26950274-26952171	col0_3	083_3	OK	40.8759	50.7374	0.311799	-0.875219	0.381455	0.692417	no	A member of ARF-like GTPase family. A thaliana has 21 members, in two subfamilies, ARF and ARF-like (ARL) GTPases. Possible pseudogene because it lacks an N-terminal part that is conserved among the other ARL8 proteins.
AT5G66200.1	XLOC_017666	XLOC_017666	ARO2	5:26453478-26455932	col0_3	083_3	OK	15.4077	30.352	0.978141	-2.76826	0.00563558	0.102121	no	Armadillo repeat protein. One of a family of four in Arabidopsis. Expressed in vegetative tissues, anthers and ovules.
AT4G36030.1	XLOC_013455	XLOC_013455	ARO3	4:17045054-17047271	col0_3	083_3	OK	1.42666	1.3642	-0.064579	0.0720399	0.94257	0.983985	no	Armadillo repeat protein. One of a family of four in Arabidopsis. Expressed in vegetative tissues, anthers and ovules.
AT3G26600.1	XLOC_008400	XLOC_008400	ARO4	3:9769746-9771916	col0_3	083_3	OK	4.53818	6.6013	0.540637	-1.17668	0.239322	0.565156	no	Armadillo repeat protein. One of a family of four in Arabidopsis. Expressed in vegetative tissues, anthers and ovules.
AT2G41460.1	XLOC_005770	XLOC_005770	ARP	2:17285663-17288926	col0_3	083_3	OK	5.23994	8.67103	0.726653	-1.42923	0.152938	0.467904	no	apurinic endonuclease-redox protein. It functions as an apurinic/apyrimidinic class II endonuclease, and is involved in DNA repair.
AT1G43170.8	XLOC_001183	XLOC_001183	ARP1	1:16266736-16268745	col0_3	083_3	OK	468.689	392.026	-0.257683	0.735423	0.462082	0.752763	no
AT1G61580.1	XLOC_003847	XLOC_003847	ARP2	1:22720794-22723133	col0_3	083_3	OK	18.1197	8.14971	-1.15273	2.06113	0.0392908	0.247273	no	R-protein L3 B (RPL3B); FUNCTIONS IN: structural constituent of ribosome; INVOLVED IN: translation; LOCATED IN: ribosome, cytosolic large ribosomal subunit, membrane; EXPRESSED IN: 23 plant structures; EXPRESSED DURING: 13 growth stages; CONTAINS InterPro DOMAIN/s: Ribosomal protein L3 (InterPro:IPR000597), Ribosomal protein L3, conserved site (InterPro:IPR019926), Translation elongation/initiati…
AT3G27000.1	XLOC_010120	XLOC_010120	ARP2	3:9952701-9955894	col0_3	083_3	OK	4.38932	2.98389	-0.556804	0.912084	0.361724	0.676064	no	encodes a protein whose sequence is similar to actin-related proteins (ARPs) in other organisms. its transcript level is down regulated by light and is expressed in very low levels in all organs examined.
AT1G13180.1	XLOC_000438	XLOC_000438	ARP3	1:4495572-4498433	col0_3	083_3	OK	4.25265	5.13294	0.27142	-0.499409	0.617491	0.846652	no	Mutant has defect in trichome cell expansion and actin organization resulting in a distorted trichome phenotype.
AT3G12380.1	XLOC_009623	XLOC_009623	ARP5	3:3938242-3941866	col0_3	083_3	OK	4.64483	6.19607	0.415729	-0.793944	0.427228	0.725737	no
AT3G33520.1	XLOC_010210	XLOC_010210	ARP6	3:14085183-14095538	col0_3	083_3	OK	19.4205	15.7732	-0.300101	0.476281	0.633874	0.854365	no	Encodes ACTIN-RELATED PROTEIN6 (ARP6), a putative component of a chromatin-remodeling complex. Required for both histone acetylation and methylation of the FLC chromatin in Arabidopsis. Along with PIE1 forms a complex to deposit modified histone H2A.Z at several loci within the genome. This modification alters the expression of the target genes (i.e. FLC, MAF4, MAF6). Incorporation of this varian…
AT2G31300.1	XLOC_006736	XLOC_006736	ARPC1	2:13346106-13349966	col0_3	083_3	OK	5.95804	110.346	4.21105	-4.72679	2.28099e-06	0.000303178	yes	putative ARP2/3 protein complex subunit p41
AT2G30910.3	XLOC_005388	XLOC_005388	ARPC1	2:13153271-13157022	col0_3	083_3	OK	11.2862	11.3613	0.00956563	-0.0183307	0.985375	0.99653	no
AT1G30825.1	XLOC_001028	XLOC_001028	ARPC2A	1:10960950-10963078	col0_3	083_3	OK	11.1867	50.0464	2.16149	-2.98892	0.0027997	0.0682431	no	Involved in trichome maturation. mutant displays enlarged trichomes
AT1G60430.2	XLOC_003799	XLOC_003799	ARPC3	1:22264410-22266005	col0_3	083_3	OK	9.95763	11.693	0.231776	-0.401278	0.688215	0.882008	no
AT4G14147.2	XLOC_012656	XLOC_012656	ARPC4	4:8153924-8156765	col0_3	083_3	OK	16.3165	68.3435	2.06647	-1.65913	0.0970891	0.373613	no	actin-related protein 2/3 complex 34kDa subunit family / arp2/3 complex 34kDa subunit family
AT2G02850.1	XLOC_006096	XLOC_006096	ARPN	2:826454-827761	col0_3	083_3	OK	5.19559	4.08812	-0.345851	0.441957	0.658521	0.867382	no	Encodes plantacyanin one of blue copper proteins. Involved in anther development and pollination. Expressed in the transmitting tract of the pistil.
AT3G16857.2	XLOC_008047	XLOC_008047	ARR1	3:5755821-5759195	col0_3	083_3	OK	17.4532	39.7382	1.18704	-2.89072	0.00384366	0.0825417	no	Encodes an Arabidopsis response regulator (ARR) protein that acts in concert with other type-B ARRs in the cytokinin signaling pathway.
AT4G31920.1	XLOC_013298	XLOC_013298	ARR10	4:15444188-15446953	col0_3	083_3	OK	8.72361	6.45267	-0.435028	1.00774	0.313581	0.636967	no	Encodes an Arabidopsis response regulator (ARR) protein that acts in concert with other type-B ARRs in the cytokinin signaling pathway.
AT1G67710.1	XLOC_004048	XLOC_004048	ARR11	1:25378083-25378445	col0_3	083_3	OK	0	8.58691	1.79769e+308	1.79769e+308	0.0161776	0.173497	no	Encodes an Arabidopsis response regulator (ARR) protein that acts in concert with other type-B ARRs in the cytokinin signaling pathway.
AT2G25180.1	XLOC_006514	XLOC_006514	ARR12	2:10724338-10727184	col0_3	083_3	OK	27.6821	29.9689	0.114511	-0.267094	0.789397	0.924924	no	Encodes an Arabidopsis response regulator (ARR) protein that acts in concert with other type-B ARRs in the cytokinin signaling pathway.
AT2G01760.1	XLOC_004720	XLOC_004720	ARR14	2:332937-334700	col0_3	083_3	OK	10.5468	21.8152	1.04853	-2.19434	0.0282109	0.217167	no	member of Response Regulator: B- Type
AT1G74890.1	XLOC_004283	XLOC_004283	ARR15	1:28131400-28132845	col0_3	083_3	OK	10.4338	4.1727	-1.32222	1.9878	0.0468335	0.263421	no	Encodes a nuclear response regulator that acts as a negative regulator in cytokinin-mediated signal transduction. Transcript accumulates in leaves and roots in response to cytokinin treatment.
AT2G40670.2	XLOC_005732	XLOC_005732	ARR16	2:16969883-16971370	col0_3	083_3	OK	13.049	9.93866	-0.392816	0.711876	0.476541	0.764851	no	response regulator 16
AT4G16110.1	XLOC_011448	XLOC_011448	ARR2	4:9113088-9116144	col0_3	083_3	OK	3.78118	5.39769	0.513507	-1.08756	0.27679	0.603319	no	Encodes a pollen-specific transcription factor involved in the expression of nuclear genes for components of mitochondrial complex I in Arabidopsis. Acts in concert with other type-B ARRs in the cytokinin signaling pathway. AHK3 mediates cytokinin-induced phosphorylation of ARR2 on the Asp-80 residue. This phosphorylation plays a positive role of ARR2 in cytokinin-mediated control of leaf longevi…
AT3G48100.1	XLOC_010981	XLOC_010981	ARR5	3:17758863-17760907	col0_3	083_3	OK	0	86.9962	1.79769e+308	1.79769e+308	0.114423	0.404918	no	Encodes a transcription repressor that mediates a negative feedback loop in cytokinin signalling. ARR5 expression is upregulated by Class I KNOX genes. Arr5 protein is stabilized by cytokinin in a two-component phosphorelay.
AT3G48100.1	XLOC_010353	XLOC_010353	ARR5	3:17758863-17760907	col0_3	083_3	OK	15.7863	19.9592	0.338378	-0.686889	0.492153	0.77644	no	Encodes a transcription repressor that mediates a negative feedback loop in cytokinin signalling. ARR5 expression is upregulated by Class I KNOX genes. Arr5 protein is stabilized by cytokinin in a two-component phosphorelay.
AT5G62920.1	XLOC_017532	XLOC_017532	ARR6	5:25252514-25254203	col0_3	083_3	OK	18.1686	36.4902	1.00607	-2.27312	0.0230188	0.200917	no	Encodes a Type-A response regulator that is responsive to cytokinin treatment. Its C-ter domain is very short in comparison to other Arabidopsis ARRs (17 total). Arr6 protein is stabilized by cytokinin.
AT1G19050.1	XLOC_002951	XLOC_002951	ARR7	1:6577896-6579368	col0_3	083_3	OK	51.5071	51.3047	-0.00567898	0.015909	0.987307	0.99701	no	Encodes a member of the Arabidopsis response regulator (ARR) family, most closely related to ARR15. A two-component response regulator protein containing a phosphate accepting domain in the receiver domain but lacking a DNA binding domain in the output domain. Involved in response to cytokinin and meristem stem cell maintenance. Arr7 protein is stabilized by cytokinin.
AT2G41310.1	XLOC_007432	XLOC_007432	ARR8	2:17224530-17224876	col0_3	083_3	OK	8.5777	19.0291	1.14954	-1.38534	0.165949	0.484845	no	Encodes an A- type response Regulator that is primarily expressed in the root and is involved in cytokinin-mediated signalling.
AT2G41310.1	XLOC_005761	XLOC_005761	ARR8	2:17222032-17224211	col0_3	083_3	OK	29.8872	18.4631	-0.694885	1.27937	0.200767	0.527197	no	Encodes an A- type response Regulator that is primarily expressed in the root and is involved in cytokinin-mediated signalling.
AT3G57040.1	XLOC_008956	XLOC_008956	ARR9	3:21109630-21111412	col0_3	083_3	OK	63.7358	45.3641	-0.490555	1.31195	0.189536	0.514493	no	response regulator ARR9, A two-component response regulator-like protein with a receiver domain with a conserved aspartate residue and a possible phosphorylation site and at the N-terminal half. Appears to interact with histidine kinase like genes ATHP3 and ATHP2
AT3G61110.1	XLOC_009093	XLOC_009093	ARS27A	3:22611604-22612817	col0_3	083_3	OK	358.659	235.197	-0.608743	1.73109	0.0834365	0.343181	no	Arabidopsis ribosomal protein
AT1G01020.1	XLOC_002277	XLOC_002277	ARV1	1:6836-8695	col0_3	083_3	OK	19.5717	101.827	2.37927	-2.4662	0.0136556	0.162872	no	ARV1; CONTAINS InterPro DOMAIN/s: Arv1-like protein (InterPro:IPR007290); BEST Arabidopsis thaliana protein match is: Arv1-like protein (TAIR:AT4G01510.1); Has 311 Blast hits to 311 proteins in 154 species: Archae - 0; Bacteria - 0; Metazoa - 110; Fungi - 115; Plants - 42; Viruses - 0; Other Eukaryotes - 44 (source: NCBI BLink).
AT4G01510.1	XLOC_011067	XLOC_011067	ARV2	4:642748-644259	col0_3	083_3	OK	11.535	32.5324	1.49586	-1.64706	0.0995466	0.378442	no	ARV2; CONTAINS InterPro DOMAIN/s: Arv1-like protein (InterPro:IPR007290); BEST Arabidopsis thaliana protein match is: Arv1-like protein (TAIR:AT1G01020.1); Has 318 Blast hits to 318 proteins in 158 species: Archae - 0; Bacteria - 0; Metazoa - 112; Fungi - 116; Plants - 41; Viruses - 0; Other Eukaryotes - 49 (source: NCBI BLink).
AT1G65620.1	XLOC_001721	XLOC_001721	AS2	1:24400448-24400653	col0_3	083_3	OK	0	38.5305	1.79769e+308	1.79769e+308	0.0273609	0.213196	no	required for formation of a symmetric flat leaf lamina, encodes a member of a family of proteins characterized by cysteine repeats and a leucine zipper; involved in KNOX gene regulation. Acts together with ASL1 in proximal-distal symmetry determination. Forms a complex with AS1 that binds to the BP promoter and leads to silencing of BP.
AT1G19920.1	XLOC_002980	XLOC_002980	ASA1	1:6914593-6916800	col0_3	083_3	OK	83.8006	56.6455	-0.564999	1.60541	0.108403	0.396244	no	encodes a chloroplast form of ATP sulfurylase.
AT2G29690.1	XLOC_005351	XLOC_005351	ASA2	2:12693854-12696679	col0_3	083_3	OK	30.9298	42.3139	0.452133	-0.795115	0.426547	0.725474	no	Encode a functional anthranilate synthase protein. Expressed at a constitutive basal level. Expression was not induced by wounding nor bacterial pathogen infiltration. Involved in aromatic amino acid biosynthesis.
AT4G02080.1	XLOC_011092	XLOC_011092	ASAR1	4:921471-922765	col0_3	083_3	OK	72.8377	69.3365	-0.0710698	0.202011	0.839908	0.946911	no	A member of ARF-like GTPase family. A thaliana has 21 members, in two subfamilies, ARF and ARF-like (ARL) GTPases.
AT1G25220.2	XLOC_003131	XLOC_003131	ASB1	1:8837212-8839585	col0_3	083_3	OK	23.0414	23.56	0.0321147	-0.0848157	0.932408	0.980002	no	Catalyzes the first step of tryptophan biosynthesis: Chorismate L-Glutamine = Anthranilate Pyruvate L-Glutamate. Functions as a heterocomplex with anthranilate synthase alpha subunit (ASA1 or ASA2).
AT3G10740.1	XLOC_009557	XLOC_009557	ASD1	3:3360921-3365569	col0_3	083_3	OK	37.5423	49.5045	0.399044	-0.968184	0.332952	0.653011	no	Encodes a bifunctional alpha-l-arabinofuranosidase/beta-d-xylosidase that belongs to family 51 of glycoside hydrolases. It may be involved in cell wall modification.
AT5G38110.1	XLOC_014709	XLOC_014709	ASF1B	5:15208490-15210217	col0_3	083_3	OK	8.22732	5.82533	-0.498081	0.837957	0.402055	0.707077	no	This gene is predicted to encode a silencing group A protein. Plant lines expressing RNAi constructs directed against SGA1 have reduced levels of agrobacterium-mediated root transformation.
AT2G44150.1	XLOC_005871	XLOC_005871	ASHH3	2:18258637-18261379	col0_3	083_3	OK	12.2261	20.9749	0.778697	-1.30014	0.193552	0.519325	no	Encodes a protein-lysine N-methyltransferase. Located in ER.
AT2G19640.2	XLOC_005021	XLOC_005021	ASHR2	2:8491401-8492843	col0_3	083_3	OK	7.83192	1.99148	-1.97553	3.20174	0.00136601	0.0406099	yes	ASH1-related protein 2 (ASHR2); CONTAINS InterPro DOMAIN/s: SET domain (InterPro:IPR001214); BEST Arabidopsis thaliana protein match is: SET domain protein 38 (TAIR:AT5G06620.1); Has 1755 Blast hits to 1733 proteins in 213 species: Archae - 0; Bacteria - 0; Metazoa - 753; Fungi - 380; Plants - 323; Viruses - 3; Other Eukaryotes - 296 (source: NCBI BLink).
AT4G30860.1	XLOC_011949	XLOC_011949	ASHR3	4:15024547-15027532	col0_3	083_3	OK	2.72727	1.92449	-0.502976	0.781553	0.434478	0.730755	no	Encodes a member of the trxG protein family. Contains a SET domain which is known to be involved in modification of histone tails by methylation. Interacts physically with AMS, but the implications of this interaction are unknown.Overexpression results in plieotrophic developmental defects.
AT1G54060.1	XLOC_001430	XLOC_001430	ASIL1	1:20180625-20182301	col0_3	083_3	OK	16.0794	17.7726	0.144439	-0.399652	0.689413	0.882262	no	Member of the trihelix DNA binding protein family. Nuclear localized. Involved in repressing seed maturation genes during seed germination and seedling development.
AT1G75950.1	XLOC_002081	XLOC_002081	ASK1	1:28516616-28517691	col0_3	083_3	OK	245.329	201.097	-0.28683	0.816408	0.414267	0.715071	no	SKP1 is core component of the SCF family of E3 ubiquitin ligases and serves to tether the rest of the complex to an F-box protein, which provides specificity in binding to ubiquitin ligase substrate proteins. Predominately expressed from leptotene to pachytene. Negatively regulates recombination. Interacts with P0, a silencing suppressor protein encoded by poleroviruses by means of a conserved mi…
AT1G10230.1	XLOC_000329	XLOC_000329	ASK18	1:3355588-3356356	col0_3	083_3	OK	7.03525	12.2903	0.804844	-1.43278	0.151921	0.466412	no	SKP1-like 18 (SK18); FUNCTIONS IN: ubiquitin-protein ligase activity, protein binding; INVOLVED IN: ubiquitin-dependent protein catabolic process; EXPRESSED IN: 26 plant structures; EXPRESSED DURING: 13 growth stages; CONTAINS InterPro DOMAIN/s: E3 ubiquitin ligase, SCF complex, Skp subunit (InterPro:IPR016897), SKP1 component, dimerisation (InterPro:IPR016072), SKP1 component (InterPro:IPR001232…
AT2G45950.1	XLOC_007273	XLOC_007273	ASK20	2:18904307-18907720	col0_3	083_3	OK	17.3227	10.7776	-0.684625	1.3043	0.192132	0.517229	no
AT3G61415.1	XLOC_010827	XLOC_010827	ASK21	3:22722698-22726409	col0_3	083_3	OK	9.31218	9.91049	0.0898367	-0.169323	0.865543	0.955965	no	SKP1-like 21 (SK21); FUNCTIONS IN: ubiquitin-protein ligase activity; INVOLVED IN: ubiquitin-dependent protein catabolic process; LOCATED IN: SCF ubiquitin ligase complex; EXPRESSED IN: stem, fruit, root, inflorescence, leaf; EXPRESSED DURING: seedling growth; CONTAINS InterPro DOMAIN/s: SKP1 component, dimerisation (InterPro:IPR016072), SKP1 component (InterPro:IPR001232), BTB/POZ fold (InterPro…
AT1G20140.1	XLOC_000705	XLOC_000705	ASK4	1:6986367-6987225	col0_3	083_3	OK	9.61067	6.15138	-0.643726	1.04354	0.296697	0.62268	no	SKP1-like 4 (SK4); CONTAINS InterPro DOMAIN/s: E3 ubiquitin ligase, SCF complex, Skp subunit (InterPro:IPR016897), SKP1 component, dimerisation (InterPro:IPR016072), SKP1 component (InterPro:IPR001232), BTB/POZ fold (InterPro:IPR011333), SKP1 component, POZ (InterPro:IPR016073); BEST Arabidopsis thaliana protein match is: SKP1-like 3 (TAIR:AT2G25700.1); Has 1439 Blast hits to 1435 proteins in 269…
AT4G00720.1	XLOC_012328	XLOC_012328	ASKTHETA	4:289869-297295	col0_3	083_3	OK	46.0905	55.5301	0.268799	-0.428795	0.668073	0.871619	no	Encodes ASKtheta, a group III Arabidopsis GSK3/shaggy-like kinase. Functions in the brassinosteroid signalling pathway.
AT5G65010.2	XLOC_015644	XLOC_015644	ASN2	5:25969087-25972164	col0_3	083_3	OK	94.9478	62.2951	-0.608017	1.67346	0.0942371	0.366667	no	Encodes asparagine synthetase (ASN2).
AT5G10240.1	XLOC_016067	XLOC_016067	ASN3	5:3212771-3216449	col0_3	083_3	OK	19.0133	10.4895	-0.858065	1.94164	0.0521802	0.273171	no	Encodes asparagine synthetase (ASN3).
AT3G56190.2	XLOC_010652	XLOC_010652	ASNAP	3:20845675-20848531	col0_3	083_3	OK	54.8366	57.2419	0.061934	-0.170736	0.864432	0.955511	no
AT2G37550.1	XLOC_006965	XLOC_006965	ASP1	2:15755096-15757580	col0_3	083_3	OK	22.9609	31.7613	0.46809	-1.32825	0.184097	0.507679	no	A member of ARF GAP domain (AGD), A thaliana has 15 members, grouped into four classes.
AT2G30970.2	XLOC_005393	XLOC_005393	ASP1	2:13178828-13181861	col0_3	083_3	OK	46.0147	40.7839	-0.174092	0.47489	0.634865	0.855053	no
AT5G19550.1	XLOC_014391	XLOC_014391	ASP2	5:6598025-6601791	col0_3	083_3	OK	23.1203	20.4844	-0.174636	0.480786	0.630669	0.853131	no	Nitrogen metabolism. Major cytosolic isoenzyme controlling aspartate biosynthesis in the light.
AT1G62800.2	XLOC_003886	XLOC_003886	ASP4	1:23253936-23256438	col0_3	083_3	OK	1.66767	0	-1.79769e+308	-1.79769e+308	0.0274247	0.213507	no	Encodes aspartate aminotransferase (Asp4).
AT1G23090.1	XLOC_003091	XLOC_003091	AST91	1:8185378-8188999	col0_3	083_3	OK	3.05511	10.2004	1.73933	-1.1524	0.249158	0.576037	no	Encodes AST91 mRNA for sulfate transporter.
AT4G32200.1	XLOC_012004	XLOC_012004	ASY2	4:15553194-15554946	col0_3	083_3	OK	1.77568	0.769831	-1.20576	1.36485	0.172301	0.492639	no	meiotic asynaptic mutant 2, homologue of ASY1
AT5G46400.1	XLOC_014979	XLOC_014979	AT PRP39-2	5:18819997-18824629	col0_3	083_3	OK	5.2708	7.20455	0.450886	-0.696484	0.486126	0.772222	no	PRP39-2; INVOLVED IN: RNA processing; LOCATED IN: intracellular; EXPRESSED IN: 21 plant structures; EXPRESSED DURING: 13 growth stages; CONTAINS InterPro DOMAIN/s: RNA-processing protein, HAT helix (InterPro:IPR003107); BEST Arabidopsis thaliana protein match is: Tetratricopeptide repeat (TPR)-like superfamily protein (TAIR:AT1G04080.1); Has 41473 Blast hits to 19964 proteins in 957 species: Arch…
AT5G22510.1	XLOC_016507	XLOC_016507	At-A/N-InvE	5:7474947-7478163	col0_3	083_3	OK	49.7568	42.0627	-0.242352	0.689185	0.490707	0.775538	no	Encodes a chloroplast-targeted alkaline/neutral invertase that is implicated in the development of the photosynthetic apparatus and nitrogen assimilation in seedlings to control the sucrose to hexose ratio.
AT5G57110.2	XLOC_017333	XLOC_017333	AT-ACA8	5:23109516-23116377	col0_3	083_3	OK	8.04906	37.0077	2.20093	-2.59013	0.00959399	0.13807	no
AT5G16970.1	XLOC_016316	XLOC_016316	AT-AER	5:5576243-5578054	col0_3	083_3	OK	89.0214	55.393	-0.684448	1.94752	0.0514722	0.271412	no	encodes a 2-alkenal reductase (EC 1.3.1.74), plays a key role in the detoxification of reactive carbonyls
AT2G27150.2	XLOC_005277	XLOC_005277	At-AO3	2:11601828-11607106	col0_3	083_3	OK	6.76375	4.73735	-0.513742	1.009	0.312974	0.636457	no
AT3G47340.1	XLOC_010324	XLOC_010324	AT-ASN1	3:17438052-17441290	col0_3	083_3	OK	101.963	441.763	2.11522	-5.31056	1.09291e-07	2.14583e-05	yes	encodes a glutamine-dependent asparagine synthetase, the predicted ASN1 peptide contains a purF-type glutamine-binding domain, and is expressed predominantly in shoot tissues, where light has a negative effect on its mRNA accumulation. Expression is induced within 3 hours of dark treatment, in senescing leaves and treatment with exogenous photosynthesis inhibitor. Induction of gene expression was…
AT1G59900.1	XLOC_001562	XLOC_001562	AT-E1 ALPHA	1:22051302-22053867	col0_3	083_3	OK	81.1886	95.6543	0.236551	-0.67178	0.501724	0.78243	no	encodes the e1 alpha subunit of the pyruvate dehydrogenase complex (PDC)
AT1G26770.1	XLOC_000893	XLOC_000893	AT-EXP10	1:9259616-9260529	col0_3	083_3	OK	144.421	73.9642	-0.965382	2.6933	0.00707486	0.116029	no
AT1G33240.1	XLOC_003372	XLOC_003372	AT-GTL1	1:12051933-12054620	col0_3	083_3	OK	113.934	143.641	0.334273	-0.625721	0.531498	0.800636	no	Encodes a plant transcriptional activator that contains two separate, but similar, trihelix DNA-binding domains, similar to GT-2. Gene is expressed in all aerial parts of the plant, with higher level of expression in siliques. At-GTL2 was thought to be a duplicated copy of this gene but is likely to be a cloning artefact, the result of a chimeric clone. Regulates ploidy-dependent cell growth in t…
AT4G26900.1	XLOC_011815	XLOC_011815	AT-HF	4:13515461-13519854	col0_3	083_3	OK	31.3677	25.8034	-0.281718	0.80265	0.422177	0.721545	no	encodes a glutamine amidotransferase and cyclase, catalyzes the fifth and sixth steps of the histidine biosynthetic pathway
AT5G03720.1	XLOC_015845	XLOC_015845	AT-HSFA3	5:971942-973963	col0_3	083_3	OK	4.24323	18.0173	2.08615	-2.08369	0.0371883	0.24026	no	Member of Heat Stress Transcription Factor (Hsf) family. Expression is regulated by DREB2A and in turn HSFA3 regulates the expression of hsps Hsp18.1-CI and Hsp26.5-MII35S. Involved in establishing thermotolerence.
AT4G13980.1	XLOC_012645	XLOC_012645	AT-HSFA5	4:8076970-8079306	col0_3	083_3	OK	5.88512	6.56504	0.157731	-0.342655	0.731858	0.898815	no	member of Heat Stress Transcription Factor (Hsf) family
AT3G51910.1	XLOC_008759	XLOC_008759	AT-HSFA7A	3:19266022-19266745	col0_3	083_3	OK	2.38421	10.9769	2.20289	-3.23286	0.00122556	0.0376262	yes	member of Heat Stress Transcription Factor (Hsf) family
AT1G67970.1	XLOC_004062	XLOC_004062	AT-HSFA8	1:25484784-25486448	col0_3	083_3	OK	3.09526	4.11012	0.40912	-0.711013	0.477076	0.765095	no	member of Heat Stress Transcription Factor (Hsf) family
AT5G62020.1	XLOC_015528	XLOC_015528	AT-HSFB2A	5:24916095-24917291	col0_3	083_3	OK	15.5338	4.86557	-1.67473	3.19739	0.00138679	0.0410043	yes	member of Heat Stress Transcription Factor (Hsf) family
AT4G11660.1	XLOC_011302	XLOC_011302	AT-HSFB2B	4:7042650-7053041	col0_3	083_3	OK	9.10862	8.45834	-0.106858	0.153069	0.878344	0.961133	no	member of Heat Stress Transcription Factor (Hsf) family
AT3G24520.1	XLOC_008327	XLOC_008327	AT-HSFC1	3:8941415-8942684	col0_3	083_3	OK	2.89249	1.2513	-1.20888	1.43521	0.151227	0.465395	no	member of Heat Stress Transcription Factor (Hsf) family
AT5G12030.1	XLOC_016140	XLOC_016140	AT-HSP17.6A	5:3884242-3884724	col0_3	083_3	OK	3.87662	0	-1.79769e+308	-1.79769e+308	0.0117357	0.151068	no	Encodes a cytosolic small heat shock protein with chaperone activity that is induced by heat and osmotic stress and is also expressed late in seed development.
AT1G31860.1	XLOC_003340	XLOC_003340	AT-IE	1:11434343-11436595	col0_3	083_3	OK	42.1749	53.1445	0.333537	-0.91257	0.361469	0.676064	no	encodes a bifunctional protein that has phosphoribosyl-ATP pyrophosphohydrolase (PRA-PH) and phosphoribosyl-AMP cyclohydrolase (PRA-CH) activities.
AT3G06720.2	XLOC_007670	XLOC_007670	AT-IMP	3:2120376-2123998	col0_3	083_3	OK	28.5446	34.9773	0.293201	-0.719414	0.471886	0.76131	no
AT2G43080.1	XLOC_005826	XLOC_005826	AT-P4H-1	2:17915589-17918734	col0_3	083_3	OK	11.0704	18.288	0.724193	-1.1085	0.267646	0.59552	no	Encodes a prolyl-4 hydroxylase that can hydroxylate poly(L-proline),the collagen model peptide (Pro-Pro-Gly)10 and other proline rich peptides.
AT3G06300.1	XLOC_007654	XLOC_007654	AT-P4H-2	3:1907676-1909773	col0_3	083_3	OK	5.58429	12.001	1.1037	-1.12943	0.258717	0.586203	no	Encodes a prolyl-4 hydroxylase that can hydroxylate poly(L-proline)and other proline rich peptides, including those with sequences corresponding to those in arabinogalactan proteins and extensins.
AT4G17170.1	XLOC_012780	XLOC_012780	AT-RAB2	4:9644759-9646337	col0_3	083_3	OK	67.5597	122.652	0.860336	-2.44842	0.0143483	0.162872	no	member of RAB gene family
AT3G53500.1	XLOC_010545	XLOC_010545	At-RS2Z	3:19834353-19837115	col0_3	083_3	OK	47.0932	34.579	-0.44562	1.09071	0.275402	0.601724	no
AT3G14050.1	XLOC_009702	XLOC_009702	AT-RSH2	3:4650827-4653922	col0_3	083_3	OK	10.9565	18.232	0.734684	-1.99262	0.0463032	0.263421	no	RELA/SPOT homolog 2 (RSH2); CONTAINS InterPro DOMAIN/s: Metal-dependent phosphohydrolase, HD subdomain (InterPro:IPR006674), Metal-dependent phosphohydrolase, HD domain (InterPro:IPR003607), RelA/SpoT (InterPro:IPR007685); BEST Arabidopsis thaliana protein match is: RELA/SPOT homolog 3 (TAIR:AT1G54130.1); Has 12447 Blast hits to 12322 proteins in 2456 species: Archae - 4; Bacteria - 8610; Metazoa…
AT4G24940.1	XLOC_011745	XLOC_011745	AT-SAE1-1	4:12823512-12826091	col0_3	083_3	OK	16.088	15.7886	-0.0271026	0.065483	0.947789	0.984987	no	Encodes one of the two subunits of the SUMO activation enzyme required during sumolation. Sumolation is a post-translational protein modification process similar to ubiquitination during which a polypeptide (SUMO) is covalently attached to a target protein.
AT3G55460.1	XLOC_008899	XLOC_008899	At-SCL30	3:20560839-20563646	col0_3	083_3	OK	52.1134	71.8214	0.462758	-1.20285	0.229036	0.554332	no	encodes an SC35-like splicing factor that is localized to nuclear specks. Barta et al (2010) have proposed a nomenclature for Serine/Arginine-Rich Protein Splicing Factors (SR proteins): Plant Cell. 2010, 22:2926.
AT3G55460.1	XLOC_011001	XLOC_011001	At-SCL30	3:20560839-20563646	col0_3	083_3	OK	3.48504	19.4381	2.47964	-0.804969	0.420837	0.720399	no	encodes an SC35-like splicing factor that is localized to nuclear specks. Barta et al (2010) have proposed a nomenclature for Serine/Arginine-Rich Protein Splicing Factors (SR proteins): Plant Cell. 2010, 22:2926.
AT3G13570.1	XLOC_009681	XLOC_009681	At-SCL30A	3:4429452-4432147	col0_3	083_3	OK	37.8149	35.4863	-0.0916928	0.203756	0.838544	0.946448	no	encodes an SC35-like splicing factor of 30 kD that is localized to the nuclear specks. Barta et al (2010) have proposed a nomenclature for Serine/Arginine-Rich Protein Splicing Factors (SR proteins): Plant Cell. 2010, 22:2926.
AT3G01910.1	XLOC_009218	XLOC_009218	AT-SO	3:314769-317325	col0_3	083_3	OK	67.9839	67.9403	-0.000925869	0.00257496	0.997945	0.999555	no	Encodes a homodimeric Mo-enzyme with molybdopterin as organic component of the molybdenum cofactor. It lacks the heme domain that other eukaryotic Mo-enzymes possess and has no redox-active centers other than the molybdenum. SO protein has been found in all parts of the plant. The plant SO combines its enzymatic sulfite oxidation with a subsequent nonenzymatic step using its reaction product H2O2…
AT1G09140.2	XLOC_002591	XLOC_002591	At-SR30	1:2942610-2945935	col0_3	083_3	OK	33.4631	15.7704	-1.08536	2.44609	0.0144413	0.163409	no
AT3G49430.3	XLOC_008678	XLOC_008678	At-SR34a	3:18331614-18335091	col0_3	083_3	OK	50.3482	70.781	0.491423	-0.865289	0.38688	0.69518	no
AT2G01340.1	XLOC_004706	XLOC_004706	At17.1	2:163978-167249	col0_3	083_3	OK	10.08	18.9972	0.914284	-1.18992	0.234078	0.558829	no	Encodes a protein whose expression is responsive to nematode infection.
AT1G01080.1	XLOC_002281	XLOC_002281	AT1G01080	1:45379-46817	col0_3	083_3	OK	107.777	100.587	-0.0995963	0.24269	0.808245	0.933057	no
AT1G01100.2	XLOC_002283	XLOC_002283	AT1G01100	1:50116-51179	col0_3	083_3	OK	423.719	303.035	-0.483623	1.3761	0.16879	0.487872	no
AT1G01170.1	XLOC_002286	XLOC_002286	AT1G01170	1:72362-74926	col0_3	083_3	OK	209.061	270.136	0.369763	-0.86541	0.386814	0.695152	no	Protein of unknown function (DUF1138); FUNCTIONS IN: molecular_function unknown; INVOLVED IN: response to stress; LOCATED IN: mitochondrion, membrane; EXPRESSED IN: 23 plant structures; EXPRESSED DURING: 13 growth stages; CONTAINS InterPro DOMAIN/s: Protein of unknown function DUF1138 (InterPro:IPR009515); BEST Arabidopsis thaliana protein match is: Protein of unknown function (DUF1138) (TAIR:AT4…
AT1G01180.1	XLOC_000005	XLOC_000005	AT1G01180	1:75552-76595	col0_3	083_3	OK	10.5843	12.354	0.22305	-0.463804	0.642788	0.859472	no	S-adenosyl-L-methionine-dependent methyltransferases superfamily protein; FUNCTIONS IN: methyltransferase activity; INVOLVED IN: lipid biosynthetic process; EXPRESSED IN: sperm cell, hypocotyl; CONTAINS InterPro DOMAIN/s: Rhamnosyl O-methyltransferase/Cephalosporin hydroxylase (InterPro:IPR007072); Has 274 Blast hits to 274 proteins in 51 species: Archae - 0; Bacteria - 75; Metazoa - 2; Fungi - 0…
AT1G01210.1	XLOC_000006	XLOC_000006	AT1G01210	1:88908-90478	col0_3	083_3	OK	7.37194	7.72168	0.0668706	-0.132729	0.894407	0.966867	no	DNA-directed RNA polymerase, subunit M, archaeal; FUNCTIONS IN: in 6 functions; INVOLVED IN: RNA elongation, regulation of transcription, DNA-dependent, transcription, regulation of transcription; LOCATED IN: nucleus; CONTAINS InterPro DOMAIN/s: Zinc finger, TFIIS-type (InterPro:IPR001222), DNA-directed RNA polymerase, M/15kDa subunit (InterPro:IPR001529), DNA-directed RNA polymerase, subunit M, …
AT1G01225.1	XLOC_000008	XLOC_000008	AT1G01225	1:95902-97265	col0_3	083_3	OK	2.7555	2.19061	-0.330987	0.380434	0.703624	0.888007	no	NC domain-containing protein-related; CONTAINS InterPro DOMAIN/s: NC (InterPro:IPR007053); BEST Arabidopsis thaliana protein match is: NC domain-containing protein-related (TAIR:AT4G00905.1); Has 173 Blast hits to 172 proteins in 34 species: Archae - 0; Bacteria - 24; Metazoa - 5; Fungi - 0; Plants - 139; Viruses - 0; Other Eukaryotes - 5 (source: NCBI BLink).
AT1G01230.1	XLOC_000009	XLOC_000009	AT1G01230	1:97468-99138	col0_3	083_3	OK	35.8395	58.2488	0.700679	-1.8131	0.0698169	0.310226	no	ORMDL family protein; FUNCTIONS IN: molecular_function unknown; INVOLVED IN: protein folding; LOCATED IN: integral to membrane, endoplasmic reticulum; EXPRESSED IN: 24 plant structures; EXPRESSED DURING: 15 growth stages; CONTAINS InterPro DOMAIN/s: ORMDL (InterPro:IPR007203); BEST Arabidopsis thaliana protein match is: ORMDL family protein (TAIR:AT5G42000.1); Has 538 Blast hits to 538 proteins i…
AT1G01230.1	XLOC_004532	XLOC_004532	AT1G01230	1:97468-99138	col0_3	083_3	OK	0	83.9304	1.79769e+308	1.79769e+308	0.137911	0.444696	no	ORMDL family protein; FUNCTIONS IN: molecular_function unknown; INVOLVED IN: protein folding; LOCATED IN: integral to membrane, endoplasmic reticulum; EXPRESSED IN: 24 plant structures; EXPRESSED DURING: 15 growth stages; CONTAINS InterPro DOMAIN/s: ORMDL (InterPro:IPR007203); BEST Arabidopsis thaliana protein match is: ORMDL family protein (TAIR:AT5G42000.1); Has 538 Blast hits to 538 proteins i…
AT1G01230.1	XLOC_004531	XLOC_004531	AT1G01230	1:97468-99138	col0_3	083_3	OK	0	2404.24	1.79769e+308	1.79769e+308	0.195025	0.520808	no	ORMDL family protein; FUNCTIONS IN: molecular_function unknown; INVOLVED IN: protein folding; LOCATED IN: integral to membrane, endoplasmic reticulum; EXPRESSED IN: 24 plant structures; EXPRESSED DURING: 15 growth stages; CONTAINS InterPro DOMAIN/s: ORMDL (InterPro:IPR007203); BEST Arabidopsis thaliana protein match is: ORMDL family protein (TAIR:AT5G42000.1); Has 538 Blast hits to 538 proteins i…
AT1G01240.1	XLOC_000010	XLOC_000010	AT1G01240	1:99883-101825	col0_3	083_3	OK	18.1547	27.186	0.582516	-1.52947	0.126149	0.424145	no	unknown protein; INVOLVED IN: N-terminal protein myristoylation; EXPRESSED IN: 17 plant structures; EXPRESSED DURING: 11 growth stages; BEST Arabidopsis thaliana protein match is: unknown protein (TAIR:AT2G46550.1); Has 95 Blast hits to 78 proteins in 16 species: Archae - 0; Bacteria - 2; Metazoa - 11; Fungi - 0; Plants - 80; Viruses - 0; Other Eukaryotes - 2 (source: NCBI BLink).
AT1G01250.1	XLOC_002287	XLOC_002287	AT1G01250	1:104559-105316	col0_3	083_3	OK	3.46196	1.97002	-0.813378	0.931309	0.351694	0.667115	no	encodes a member of the DREB subfamily A-4 of ERF/AP2 transcription factor family. The protein contains one AP2 domain. There are 17 members in this subfamily including TINY.
AT1G01260.1	XLOC_000011	XLOC_000011	AT1G01260	1:109046-111673	col0_3	083_3	OK	5.27887	3.56667	-0.565653	1.19188	0.233309	0.558365	no	basic helix-loop-helix (bHLH) DNA-binding superfamily protein; FUNCTIONS IN: DNA binding, sequence-specific DNA binding transcription factor activity; INVOLVED IN: regulation of transcription; LOCATED IN: nucleus; EXPRESSED IN: 24 plant structures; EXPRESSED DURING: 15 growth stages; CONTAINS InterPro DOMAIN/s: Helix-loop-helix DNA-binding domain (InterPro:IPR001092), Helix-loop-helix DNA-binding…
AT1G01300.1	XLOC_000013	XLOC_000013	AT1G01300	1:117019-118722	col0_3	083_3	OK	18.7907	40.8168	1.11915	-3.0867	0.00202389	0.0543317	no	Eukaryotic aspartyl protease family protein; FUNCTIONS IN: aspartic-type endopeptidase activity; INVOLVED IN: proteolysis, response to karrikin; LOCATED IN: membrane, plant-type cell wall; EXPRESSED IN: 22 plant structures; EXPRESSED DURING: 13 growth stages; CONTAINS InterPro DOMAIN/s: Peptidase aspartic (InterPro:IPR021109), Peptidase aspartic, catalytic (InterPro:IPR009007), Peptidase A1 (Inte…
AT1G01320.2	XLOC_002288	XLOC_002288	AT1G01320	1:121143-130560	col0_3	083_3	OK	107.371	80.8038	-0.410104	1.00541	0.314698	0.63824	no
AT1G01350.1	XLOC_000014	XLOC_000014	AT1G01350	1:136151-138076	col0_3	083_3	OK	13.7807	11.7076	-0.235195	0.571432	0.567707	0.820915	no	Zinc finger (CCCH-type/C3HC4-type RING finger) family protein; FUNCTIONS IN: zinc ion binding, nucleic acid binding; CONTAINS InterPro DOMAIN/s: Zinc finger, CCCH-type (InterPro:IPR000571), Zinc finger, RING-type, conserved site (InterPro:IPR017907), Zinc finger, RING-type (InterPro:IPR001841); BEST Arabidopsis thaliana protein match is: Zinc finger (CCCH-type/C3HC4-type RING finger) family prote…
AT1G01440.1	XLOC_002292	XLOC_002292	AT1G01440	1:159803-162696	col0_3	083_3	OK	9.15421	7.92562	-0.207912	0.528128	0.597411	0.835468	no	Protein of unknown function (DUF3133); CONTAINS InterPro DOMAIN/s: Protein of unknown function DUF3133 (InterPro:IPR021480); BEST Arabidopsis thaliana protein match is: Protein of unknown function (DUF3133) (TAIR:AT4G01090.1); Has 702 Blast hits to 662 proteins in 107 species: Archae - 0; Bacteria - 15; Metazoa - 235; Fungi - 59; Plants - 328; Viruses - 0; Other Eukaryotes - 65 (source: NCBI BLin…
AT1G01448.1	XLOC_000017	XLOC_000017	AT1G01448	1:164841-166207	col0_3	083_3	OK	6.11131	5.25979	-0.216478	0.304615	0.760659	0.912005	no	Potential natural antisense gene, locus overlaps with AT1G01450
AT1G01450.1	XLOC_002293	XLOC_002293	AT1G01450	1:164841-166207	col0_3	083_3	OK	1.23844	6.11301	2.30336	-1.76879	0.0769283	0.327725	no	Protein kinase superfamily protein; FUNCTIONS IN: protein serine/threonine/tyrosine kinase activity, kinase activity; INVOLVED IN: protein amino acid phosphorylation; LOCATED IN: cellular_component unknown; EXPRESSED IN: pollen tube; CONTAINS InterPro DOMAIN/s: Protein kinase, catalytic domain (InterPro:IPR000719), Serine/threonine-protein kinase domain (InterPro:IPR002290), Tyrosine-protein kina…
AT1G01490.2	XLOC_002295	XLOC_002295	AT1G01490	1:180218-182468	col0_3	083_3	OK	46.1927	36.7655	-0.329312	0.861826	0.388783	0.696936	no
AT1G01500.1	XLOC_000018	XLOC_000018	AT1G01500	1:185128-186930	col0_3	083_3	OK	18.143	46.5651	1.35984	-0.697647	0.485398	0.771577	no	Erythronate-4-phosphate dehydrogenase family protein; BEST Arabidopsis thaliana protein match is: Erythronate-4-phosphate dehydrogenase family protein (TAIR:AT1G19400.2); Has 143 Blast hits to 143 proteins in 19 species: Archae - 0; Bacteria - 0; Metazoa - 0; Fungi - 0; Plants - 143; Viruses - 0; Other Eukaryotes - 0 (source: NCBI BLink).
AT1G01520.1	XLOC_000020	XLOC_000020	AT1G01520	1:190562-192363	col0_3	083_3	OK	3.87433	1.69111	-1.19598	1.55897	0.119004	0.412704	no	Homeodomain-like superfamily protein; CONTAINS InterPro DOMAIN/s: SANT, DNA-binding (InterPro:IPR001005), Homeodomain-like (InterPro:IPR009057), Myb, DNA-binding (InterPro:IPR014778), Myb-like DNA-binding domain, SHAQKYF class (InterPro:IPR006447), HTH transcriptional regulator, Myb-type, DNA-binding (InterPro:IPR017930); BEST Arabidopsis thaliana protein match is: Homeodomain-like superfamily pr…
AT1G01540.2	XLOC_000021	XLOC_000021	AT1G01540	1:195716-198502	col0_3	083_3	OK	60.2561	99.8429	0.728553	-1.54697	0.12187	0.417615	no	Protein kinase superfamily protein; FUNCTIONS IN: protein serine/threonine kinase activity, protein kinase activity, kinase activity, ATP binding; INVOLVED IN: protein amino acid phosphorylation; LOCATED IN: plasma membrane; EXPRESSED IN: 23 plant structures; EXPRESSED DURING: 13 growth stages; CONTAINS InterPro DOMAIN/s: Protein kinase, ATP binding site (InterPro:IPR017441), Serine/threonine-pro…
AT1G01630.1	XLOC_004533	XLOC_004533	AT1G01630	1:229050-230832	col0_3	083_3	OK	1.33133	10.8731	3.02983	-0.448724	0.653631	0.865441	no	Sec14p-like phosphatidylinositol transfer family protein; CONTAINS InterPro DOMAIN/s: Cellular retinaldehyde-binding/triple function, C-terminal (InterPro:IPR001251), Cellular retinaldehyde-binding/triple function, N-terminal (InterPro:IPR008273), Phosphatidylinositol transfer protein-like, N-terminal (InterPro:IPR011074); BEST Arabidopsis thaliana protein match is: Sec14p-like phosphatidylinosit…
AT1G01630.1	XLOC_000024	XLOC_000024	AT1G01630	1:229050-230832	col0_3	083_3	OK	71.8133	69.9512	-0.0379008	0.10755	0.914353	0.974787	no	Sec14p-like phosphatidylinositol transfer family protein; CONTAINS InterPro DOMAIN/s: Cellular retinaldehyde-binding/triple function, C-terminal (InterPro:IPR001251), Cellular retinaldehyde-binding/triple function, N-terminal (InterPro:IPR008273), Phosphatidylinositol transfer protein-like, N-terminal (InterPro:IPR011074); BEST Arabidopsis thaliana protein match is: Sec14p-like phosphatidylinosit…
AT1G01670.1	XLOC_002299	XLOC_002299	AT1G01670	1:242853-243468	col0_3	083_3	OK	0.505566	9.74035	4.268	-1.58965	0.111914	0.402359	no	RING/U-box superfamily protein; FUNCTIONS IN: ubiquitin-protein ligase activity; INVOLVED IN: protein ubiquitination; LOCATED IN: ubiquitin ligase complex; EXPRESSED IN: 12 plant structures; EXPRESSED DURING: 7 growth stages; CONTAINS InterPro DOMAIN/s: U box domain (InterPro:IPR003613); BEST Arabidopsis thaliana protein match is: RING/U-box superfamily protein (TAIR:AT3G61390.2); Has 3857 Blast …
AT1G01710.1	XLOC_000026	XLOC_000026	AT1G01710	1:262877-266207	col0_3	083_3	OK	3.00915	0.120603	-4.64102	1.22322	0.221248	0.5485	no	Acyl-CoA thioesterase family protein; FUNCTIONS IN: cyclic nucleotide binding, acyl-CoA thioesterase activity; INVOLVED IN: acyl-CoA metabolic process; LOCATED IN: peroxisome; EXPRESSED IN: 22 plant structures; EXPRESSED DURING: 14 growth stages; CONTAINS InterPro DOMAIN/s: Cyclic nucleotide-binding (InterPro:IPR000595), Cyclic nucleotide-binding-like (InterPro:IPR018490), Acyl-CoA thioesterase (…
AT1G01725.1	XLOC_002301	XLOC_002301	AT1G01725	1:269866-270737	col0_3	083_3	OK	19.5391	35.1261	0.846183	-1.31835	0.187386	0.512561	no	unknown protein; FUNCTIONS IN: molecular_function unknown; INVOLVED IN: biological_process unknown; LOCATED IN: endomembrane system; EXPRESSED IN: 23 plant structures; EXPRESSED DURING: 14 growth stages; BEST Arabidopsis thaliana protein match is: unknown protein (TAIR:AT4G00530.1); Has 20 Blast hits to 20 proteins in 7 species: Archae - 0; Bacteria - 0; Metazoa - 0; Fungi - 0; Plants - 20; Virus…
AT1G01730.1	XLOC_000028	XLOC_000028	AT1G01730	1:270808-273769	col0_3	083_3	OK	10.7761	10.0074	-0.106757	0.21261	0.831632	0.942788	no	unknown protein; FUNCTIONS IN: molecular_function unknown; INVOLVED IN: biological_process unknown; LOCATED IN: chloroplast; EXPRESSED IN: 23 plant structures; EXPRESSED DURING: 13 growth stages; Has 42 Blast hits to 42 proteins in 17 species: Archae - 0; Bacteria - 2; Metazoa - 5; Fungi - 1; Plants - 34; Viruses - 0; Other Eukaryotes - 0 (source: NCBI BLink).
AT1G01740.2	XLOC_002302	XLOC_002302	AT1G01740	1:270808-273769	col0_3	083_3	OK	4.17	2.42304	-0.783232	0.891067	0.372893	0.685018	no
AT1G01760.1	XLOC_002303	XLOC_002303	AT1G01760	1:276679-278170	col0_3	083_3	OK	0	291.056	1.79769e+308	1.79769e+308	0.0363419	0.237498	no	adenosine deaminases;RNA binding;RNA binding;adenosine deaminases; FUNCTIONS IN: RNA binding, adenosine deaminase activity; INVOLVED IN: RNA processing; LOCATED IN: cellular_component unknown; CONTAINS InterPro DOMAIN/s: Adenosine deaminase/editase (InterPro:IPR002466); Has 30201 Blast hits to 17322 proteins in 780 species: Archae - 12; Bacteria - 1396; Metazoa - 17338; Fungi - 3422; Plants - 503…
AT1G01770.1	XLOC_000029	XLOC_000029	AT1G01770	1:278564-284251	col0_3	083_3	OK	11.8949	11.5145	-0.0468855	0.102065	0.918705	0.97567	no	unknown protein; CONTAINS InterPro DOMAIN/s: Protein of unknown function DUF1446 (InterPro:IPR010839); Has 1597 Blast hits to 1509 proteins in 306 species: Archae - 4; Bacteria - 843; Metazoa - 22; Fungi - 131; Plants - 31; Viruses - 0; Other Eukaryotes - 566 (source: NCBI BLink).
AT1G01800.1	XLOC_000031	XLOC_000031	AT1G01800	1:293308-294996	col0_3	083_3	OK	47.185	55.7657	0.241051	-0.622311	0.533737	0.801568	no	NAD(P)-binding Rossmann-fold superfamily protein; FUNCTIONS IN: oxidoreductase activity, binding, catalytic activity; INVOLVED IN: oxidation reduction, metabolic process; LOCATED IN: plant-type cell wall; EXPRESSED IN: 22 plant structures; EXPRESSED DURING: 13 growth stages; CONTAINS InterPro DOMAIN/s: NAD(P)-binding domain (InterPro:IPR016040), Glucose/ribitol dehydrogenase (InterPro:IPR002347),…
AT1G01830.3	XLOC_002305	XLOC_002305	AT1G01830	1:299985-302185	col0_3	083_3	OK	11.7206	9.63515	-0.282667	0.623373	0.533039	0.801244	no
AT1G01840.1	XLOC_000032	XLOC_000032	AT1G01840	1:303721-303941	col0_3	083_3	OK	2.78926	35.6716	3.67682	-1.35753	0.174611	0.496148	no	unknown protein; Has 23 Blast hits to 23 proteins in 9 species: Archae - 0; Bacteria - 0; Metazoa - 0; Fungi - 0; Plants - 23; Viruses - 0; Other Eukaryotes - 0 (source: NCBI BLink).
AT1G01880.1	XLOC_002307	XLOC_002307	AT1G01880	1:306711-307629	col0_3	083_3	OK	0	15.3917	1.79769e+308	1.79769e+308	0.0490957	0.263421	no	5'-3' exonuclease family protein; FUNCTIONS IN: DNA binding, catalytic activity, nuclease activity; INVOLVED IN: DNA repair; LOCATED IN: cellular_component unknown; CONTAINS InterPro DOMAIN/s: XPG N-terminal (InterPro:IPR006085), DNA repair protein (XPGC)/yeast Rad (InterPro:IPR006084), 5'-3' exonuclease, C-terminal subdomain (InterPro:IPR020045), Helix-hairpin-helix motif, class 2 (InterPro:IPR0…
AT1G01910.4	XLOC_002308	XLOC_002308	AT1G01910	1:313252-315896	col0_3	083_3	OK	44.2837	36.5579	-0.276593	0.67967	0.496713	0.779378	no
AT1G01920.1	XLOC_000034	XLOC_000034	AT1G01920	1:316159-319646	col0_3	083_3	OK	8.54914	10.7627	0.332192	-0.420197	0.674341	0.875172	no	SET domain-containing protein; BEST Arabidopsis thaliana protein match is: Rubisco methyltransferase family protein (TAIR:AT1G14030.1); Has 611 Blast hits to 608 proteins in 165 species: Archae - 0; Bacteria - 0; Metazoa - 143; Fungi - 239; Plants - 164; Viruses - 0; Other Eukaryotes - 65 (source: NCBI BLink).
AT1G01930.1	XLOC_002309	XLOC_002309	AT1G01930	1:319905-322865	col0_3	083_3	OK	8.18404	13.4106	0.712484	-0.731614	0.464404	0.754662	no	zinc finger protein-related; FUNCTIONS IN: zinc ion binding; INVOLVED IN: biological_process unknown; LOCATED IN: intracellular; EXPRESSED IN: 24 plant structures; EXPRESSED DURING: 15 growth stages; CONTAINS InterPro DOMAIN/s: Zinc finger, C2H2-like (InterPro:IPR015880), Ankyrin repeat-containing domain (InterPro:IPR020683), Ankyrin repeat (InterPro:IPR002110); Has 1975 Blast hits to 1659 protei…
AT1G01940.1	XLOC_000035	XLOC_000035	AT1G01940	1:323050-324906	col0_3	083_3	OK	10.9685	18.3931	0.745805	-1.48497	0.137551	0.443856	no	Cyclophilin-like peptidyl-prolyl cis-trans isomerase family protein; FUNCTIONS IN: peptidyl-prolyl cis-trans isomerase activity; INVOLVED IN: protein folding; LOCATED IN: cellular_component unknown; EXPRESSED IN: 23 plant structures; EXPRESSED DURING: 13 growth stages; CONTAINS InterPro DOMAIN/s: Cyclophilin-like (InterPro:IPR015891), Peptidyl-prolyl cis-trans isomerase, cyclophilin-type (InterPr…
AT1G01970.1	XLOC_000037	XLOC_000037	AT1G01970	1:338249-340070	col0_3	083_3	OK	42.1059	29.5696	-0.509909	1.30955	0.190348	0.515374	no	Tetratricopeptide repeat (TPR)-like superfamily protein; CONTAINS InterPro DOMAIN/s: Pentatricopeptide repeat (InterPro:IPR002885); BEST Arabidopsis thaliana protein match is: pentatricopeptide (PPR) repeat-containing protein (TAIR:AT1G19520.1); Has 15559 Blast hits to 6864 proteins in 176 species: Archae - 0; Bacteria - 16; Metazoa - 92; Fungi - 19; Plants - 15148; Viruses - 0; Other Eukaryotes …
AT1G01990.1	XLOC_002311	XLOC_002311	AT1G01990	1:342855-344313	col0_3	083_3	OK	15.3511	10.9462	-0.487906	1.14006	0.254262	0.582049	no	unknown protein; Has 32 Blast hits to 32 proteins in 6 species: Archae - 0; Bacteria - 0; Metazoa - 0; Fungi - 0; Plants - 32; Viruses - 0; Other Eukaryotes - 0 (source: NCBI BLink).
AT1G02020.1	XLOC_002312	XLOC_002312	AT1G02020	1:352659-354836	col0_3	083_3	OK	8.16184	6.76227	-0.271386	0.568744	0.56953	0.821954	no	nitroreductase family protein; FUNCTIONS IN: oxidoreductase activity, acting on NADH or NADPH, nitrogenous group as acceptor, oxidoreductase activity; INVOLVED IN: metabolic process; LOCATED IN: chloroplast; EXPRESSED IN: 23 plant structures; EXPRESSED DURING: 13 growth stages; CONTAINS InterPro DOMAIN/s: Nitroreductase-like (InterPro:IPR000415); Has 762 Blast hits to 681 proteins in 314 species:…
AT1G02060.1	XLOC_002314	XLOC_002314	AT1G02060	1:360907-362996	col0_3	083_3	OK	2.52238	1.46743	-0.781492	1.19257	0.23304	0.558365	no	Tetratricopeptide repeat (TPR)-like superfamily protein; INVOLVED IN: biological_process unknown; LOCATED IN: chloroplast; EXPRESSED IN: 11 plant structures; EXPRESSED DURING: 6 growth stages; CONTAINS InterPro DOMAIN/s: Pentatricopeptide repeat (InterPro:IPR002885); BEST Arabidopsis thaliana protein match is: Tetratricopeptide repeat (TPR)-like superfamily protein (TAIR:AT2G37230.1); Has 43508 B…
AT1G02080.1	XLOC_000041	XLOC_000041	AT1G02080	1:373510-386684	col0_3	083_3	OK	38.8039	39.4153	0.0225543	-0.0314256	0.97493	0.992769	no	transcription regulators; FUNCTIONS IN: transcription regulator activity; LOCATED IN: membrane; EXPRESSED IN: 25 plant structures; EXPRESSED DURING: 15 growth stages; CONTAINS InterPro DOMAIN/s: CCR4-Not complex component, Not1 (InterPro:IPR007196); Has 1434 Blast hits to 680 proteins in 246 species: Archae - 0; Bacteria - 196; Metazoa - 419; Fungi - 362; Plants - 144; Viruses - 0; Other Eukaryot…
AT1G02100.1	XLOC_000042	XLOC_000042	AT1G02100	1:389830-392790	col0_3	083_3	OK	29.1848	22.9118	-0.34913	0.59096	0.554547	0.813339	no
AT1G02120.1	XLOC_000043	XLOC_000043	AT1G02110	1:392916-399914	col0_3	083_3	OK	47.3636	48.2353	0.0263128	-0.0545988	0.956458	0.987104	no	Encodes VAD1 (Vascular Associated Death1), a regulator of cell death and defense responses in vascular tissues. VAD1 is a putative membrane associated protein and contains a GRAM domain. vad1 is a lesion mimic mutant that exhibits light conditional appearance of propagative HR (hypersensitive response)-like lesions along the vascular system.
AT1G02160.1	XLOC_004535	XLOC_004535	AT1G02160	1:410745-411606	col0_3	083_3	OK	0	195.134	1.79769e+308	1.79769e+308	0.0750395	0.323926	no
AT1G02160.1	XLOC_000045	XLOC_000045	AT1G02160	1:410745-411606	col0_3	083_3	OK	36.1053	29.5104	-0.290989	0.540619	0.58877	0.831585	no
AT1G02180.1	XLOC_002318	XLOC_002318	AT1G02180	1:413594-414519	col0_3	083_3	OK	3.44405	4.68242	0.443149	-0.575064	0.565248	0.819529	no	ferredoxin-related; FUNCTIONS IN: molecular_function unknown; INVOLVED IN: biological_process unknown; LOCATED IN: endomembrane system; EXPRESSED IN: 23 plant structures; EXPRESSED DURING: 15 growth stages; Has 54 Blast hits to 54 proteins in 11 species: Archae - 0; Bacteria - 0; Metazoa - 0; Fungi - 0; Plants - 54; Viruses - 0; Other Eukaryotes - 0 (source: NCBI BLink).
AT1G02260.1	XLOC_002320	XLOC_002320	AT1G02260	1:440611-442911	col0_3	083_3	OK	5.30235	6.72969	0.343908	-0.729342	0.465792	0.755749	no	Divalent ion symporter; FUNCTIONS IN: citrate transmembrane transporter activity, transporter activity; INVOLVED IN: citrate transport, transmembrane transport; LOCATED IN: endomembrane system, integral to membrane; EXPRESSED IN: 24 plant structures; EXPRESSED DURING: 13 growth stages; CONTAINS InterPro DOMAIN/s: Divalent ion symporter (InterPro:IPR004680); Has 9789 Blast hits to 6672 proteins in…
AT1G02270.1	XLOC_002321	XLOC_002321	AT1G02270	1:443224-446222	col0_3	083_3	OK	26.82	26.8256	0.00030201	-0.000591985	0.999528	0.999863	no	Calcium-binding endonuclease/exonuclease/phosphatase family; FUNCTIONS IN: catalytic activity, calcium ion binding; INVOLVED IN: response to cold; LOCATED IN: nucleus; EXPRESSED IN: 22 plant structures; EXPRESSED DURING: 13 growth stages; CONTAINS InterPro DOMAIN/s: EF-HAND 2 (InterPro:IPR018249), EF-hand-like domain (InterPro:IPR011992), Endonuclease/exonuclease/phosphatase (InterPro:IPR005135);…
AT1G02300.1	XLOC_000048	XLOC_000048	AT1G02300	1:453210-455512	col0_3	083_3	OK	24.3457	39.5987	0.701785	-1.10495	0.269182	0.596784	no	Cysteine proteinases superfamily protein; FUNCTIONS IN: cysteine-type endopeptidase activity, cysteine-type peptidase activity; INVOLVED IN: proteolysis, regulation of catalytic activity; LOCATED IN: endomembrane system; EXPRESSED IN: 22 plant structures; EXPRESSED DURING: 13 growth stages; CONTAINS InterPro DOMAIN/s: Peptidase C1A, papain (InterPro:IPR013128), Peptidase C1A, cathepsin B (InterPr…
AT1G02305.1	XLOC_000049	XLOC_000049	AT1G02305	1:455717-458093	col0_3	083_3	OK	48.5496	42.21	-0.201875	0.573974	0.565986	0.820145	no	Cysteine proteinases superfamily protein; FUNCTIONS IN: cysteine-type endopeptidase activity, cysteine-type peptidase activity; INVOLVED IN: proteolysis, regulation of catalytic activity; LOCATED IN: vacuole; EXPRESSED IN: 23 plant structures; EXPRESSED DURING: 15 growth stages; CONTAINS InterPro DOMAIN/s: Peptidase C1A, papain (InterPro:IPR013128), Peptidase C1A, cathepsin B (InterPro:IPR015643)…
AT1G02330.1	XLOC_002323	XLOC_002323	AT1G02330	1:462166-463579	col0_3	083_3	OK	31.8576	49.7866	0.644121	-1.22621	0.22012	0.546917	no	CONTAINS InterPro DOMAIN/s: Hepatocellular carcinoma-associated antigen 59 (InterPro:IPR010756); Has 1239 Blast hits to 998 proteins in 204 species: Archae - 4; Bacteria - 71; Metazoa - 421; Fungi - 109; Plants - 87; Viruses - 5; Other Eukaryotes - 542 (source: NCBI BLink).
AT1G02350.1	XLOC_004536	XLOC_004536	AT1G02350	1:471119-471619	col0_3	083_3	OK	55.6379	35.2811	-0.657174	1.50995	0.131056	0.432984	no	protoporphyrinogen oxidase-related; FUNCTIONS IN: molecular_function unknown; INVOLVED IN: siroheme biosynthetic process; Has 0 Blast hits to 0 proteins in 0 species (source: NCBI BLink).
AT1G02350.1	XLOC_000050	XLOC_000050	AT1G02350	1:469819-470852	col0_3	083_3	OK	4.82709	6.23855	0.370059	-0.490665	0.623663	0.849516	no	protoporphyrinogen oxidase-related; FUNCTIONS IN: molecular_function unknown; INVOLVED IN: siroheme biosynthetic process; Has 0 Blast hits to 0 proteins in 0 species (source: NCBI BLink).
AT1G02360.1	XLOC_002326	XLOC_002326	AT1G02360	1:472496-472837	col0_3	083_3	OK	0.971888	18.5624	4.25545	-1.5815	0.113763	0.404129	no	Chitinase family protein; FUNCTIONS IN: chitinase activity; INVOLVED IN: carbohydrate metabolic process, cell wall macromolecule catabolic process; LOCATED IN: endomembrane system; EXPRESSED IN: stem, cotyledon, leaf whorl, root; CONTAINS InterPro DOMAIN/s: Glycoside hydrolase, family 19 (InterPro:IPR016283), Glycoside hydrolase, family 19, catalytic (InterPro:IPR000726); BEST Arabidopsis thalian…
AT1G02370.1	XLOC_000051	XLOC_000051	AT1G02370	1:474739-476543	col0_3	083_3	OK	4.04928	2.63738	-0.618558	1.06165	0.288395	0.614292	no	Tetratricopeptide repeat (TPR)-like superfamily protein; CONTAINS InterPro DOMAIN/s: Pentatricopeptide repeat (InterPro:IPR002885); BEST Arabidopsis thaliana protein match is: Tetratricopeptide repeat (TPR)-like superfamily protein (TAIR:AT4G01990.1); Has 6320 Blast hits to 3912 proteins in 155 species: Archae - 0; Bacteria - 6; Metazoa - 44; Fungi - 46; Plants - 6080; Viruses - 0; Other Eukaryot…
AT1G02380.1	XLOC_000052	XLOC_000052	AT1G02380	1:477147-479032	col0_3	083_3	OK	4.37203	15.9958	1.87132	-3.54955	0.000385894	0.0166948	yes	unknown protein; BEST Arabidopsis thaliana protein match is: unknown protein (TAIR:AT4G01960.1); Has 66 Blast hits to 66 proteins in 11 species: Archae - 0; Bacteria - 0; Metazoa - 0; Fungi - 0; Plants - 66; Viruses - 0; Other Eukaryotes - 0 (source: NCBI BLink).
AT1G02410.1	XLOC_000053	XLOC_000053	AT1G02410	1:490931-492938	col0_3	083_3	OK	19.2096	17.1567	-0.163059	0.412041	0.68031	0.877705	no	cytochrome c oxidase assembly protein CtaG / Cox11 family; FUNCTIONS IN: copper ion binding; INVOLVED IN: biological_process unknown; EXPRESSED IN: 24 plant structures; EXPRESSED DURING: 15 growth stages; CONTAINS InterPro DOMAIN/s: Cytochrome c oxidase assembly protein CtaG/Cox11 (InterPro:IPR007533); Has 2749 Blast hits to 2749 proteins in 659 species: Archae - 0; Bacteria - 997; Metazoa - 98; …
AT1G02420.1	XLOC_000054	XLOC_000054	AT1G02420	1:493924-496641	col0_3	083_3	OK	3.25178	1.5536	-1.06562	0.890374	0.373265	0.685238	no	Pentatricopeptide repeat (PPR) superfamily protein; FUNCTIONS IN: molecular_function unknown; INVOLVED IN: biological_process unknown; LOCATED IN: endomembrane system; EXPRESSED IN: 14 plant structures; EXPRESSED DURING: 7 growth stages; CONTAINS InterPro DOMAIN/s: Pentatricopeptide repeat (InterPro:IPR002885); BEST Arabidopsis thaliana protein match is: Tetratricopeptide repeat (TPR)-like superf…
AT1G02475.1	XLOC_002328	XLOC_002328	AT1G02475	1:513849-515389	col0_3	083_3	OK	114.06	65.7615	-0.794474	2.20218	0.0276525	0.214808	no	Polyketide cyclase/dehydrase and lipid transport superfamily protein; FUNCTIONS IN: molecular_function unknown; INVOLVED IN: biological_process unknown; LOCATED IN: chloroplast; EXPRESSED IN: 22 plant structures; EXPRESSED DURING: 13 growth stages; CONTAINS InterPro DOMAIN/s: Streptomyces cyclase/dehydrase (InterPro:IPR005031); BEST Arabidopsis thaliana protein match is: Polyketide cyclase / dehy…
AT1G02610.1	XLOC_002329	XLOC_002329	AT1G02610	1:553050-556003	col0_3	083_3	OK	12.8144	16.7181	0.383639	-0.850059	0.395292	0.702416	no	RING/FYVE/PHD zinc finger superfamily protein; FUNCTIONS IN: zinc ion binding; CONTAINS InterPro DOMAIN/s: Protein of unknown function DUF3675 (InterPro:IPR022143), Zinc finger, C3HC4 RING-type (InterPro:IPR018957), Zinc finger, RING-CH-type (InterPro:IPR011016); BEST Arabidopsis thaliana protein match is: RING/FYVE/PHD zinc finger superfamily protein (TAIR:AT4G02075.1); Has 1637 Blast hits to 16…
AT1G02620.1	XLOC_004537	XLOC_004537	AT1G02620	1:558505-558673	col0_3	083_3	OK	8.15958	151.123	4.21109	-1.55241	0.120564	0.415611	no	Ras-related small GTP-binding family protein; FUNCTIONS IN: GTP binding; INVOLVED IN: intracellular protein transport; LOCATED IN: endomembrane system, intracellular; CONTAINS InterPro DOMAIN/s: Small GTPase SAR1-type (InterPro:IPR006687), ARF/SAR superfamily (InterPro:IPR006689); BEST Arabidopsis thaliana protein match is: secretion-associated RAS super family 2 (TAIR:AT4G02080.1); Has 4733 Blas…
AT1G02650.1	XLOC_000058	XLOC_000058	AT1G02650	1:569532-570475	col0_3	083_3	OK	0.730921	12.245	4.06634	-1.50698	0.131816	0.434361	no	Tetratricopeptide repeat (TPR)-like superfamily protein; FUNCTIONS IN: heat shock protein binding, binding; INVOLVED IN: protein folding; LOCATED IN: cellular_component unknown; CONTAINS InterPro DOMAIN/s: Tetratricopeptide-like helical (InterPro:IPR011990), Heat shock protein DnaJ, N-terminal (InterPro:IPR001623); BEST Arabidopsis thaliana protein match is: Heat shock protein DnaJ with tetratric…
AT1G02660.1	XLOC_002330	XLOC_002330	AT1G02660	1:571938-574966	col0_3	083_3	OK	15.3161	43.0087	1.48958	-4.01031	6.06398e-05	0.00429941	yes	alpha/beta-Hydrolases superfamily protein; FUNCTIONS IN: triglyceride lipase activity; INVOLVED IN: lipid metabolic process; LOCATED IN: cellular_component unknown; EXPRESSED IN: 24 plant structures; EXPRESSED DURING: 15 growth stages; CONTAINS InterPro DOMAIN/s: Lipase, class 3 (InterPro:IPR002921); BEST Arabidopsis thaliana protein match is: alpha/beta-Hydrolases superfamily protein (TAIR:AT3G6…
AT1G02670.1	XLOC_000059	XLOC_000059	AT1G02670	1:577109-577433	col0_3	083_3	OK	0	14.5293	1.79769e+308	1.79769e+308	0.0100269	0.140105	no	P-loop containing nucleoside triphosphate hydrolases superfamily protein; FUNCTIONS IN: helicase activity, DNA binding, ATP binding, nucleic acid binding; INVOLVED IN: DNA repair; LOCATED IN: cellular_component unknown; EXPRESSED IN: 7 plant structures; EXPRESSED DURING: F mature embryo stage, petal differentiation and expansion stage, E expanded cotyledon stage, D bilateral stage; CONTAINS Inter…
AT1G02740.1	XLOC_002332	XLOC_002332	AT1G02740	1:599329-602103	col0_3	083_3	OK	5.55203	8.92817	0.685348	-1.43871	0.150232	0.463487	no	MRG family protein; FUNCTIONS IN: chromatin binding; INVOLVED IN: chromatin assembly or disassembly; LOCATED IN: chromatin, nucleus; EXPRESSED IN: 15 plant structures; EXPRESSED DURING: 6 growth stages; CONTAINS InterPro DOMAIN/s: Histone H4 acetyltransferase, NuA4 complex, Eaf3/MRG15 subunit (InterPro:IPR017398), Tudor-like, plant (InterPro:IPR014002), MRG (InterPro:IPR008676), Chromo domain (In…
AT1G02750.1	XLOC_000063	XLOC_000063	AT1G02750	1:602532-604291	col0_3	083_3	OK	17.5023	14.6686	-0.254816	0.568483	0.569707	0.822077	no	Drought-responsive family protein; FUNCTIONS IN: zinc ion binding; INVOLVED IN: response to water deprivation; LOCATED IN: intracellular; EXPRESSED IN: 22 plant structures; EXPRESSED DURING: 13 growth stages; CONTAINS InterPro DOMAIN/s: Zinc finger, C2H2-like (InterPro:IPR015880), Drought induced 19/ RING finger protein 114 (InterPro:IPR008598); BEST Arabidopsis thaliana protein match is: Drought…
AT1G02816.1	XLOC_000064	XLOC_000064	AT1G02816	1:621394-622306	col0_3	083_3	OK	16.6449	13.9664	-0.25312	0.528277	0.597307	0.835468	no	Protein of unknown function, DUF538; FUNCTIONS IN: molecular_function unknown; INVOLVED IN: biological_process unknown; LOCATED IN: plasma membrane, vacuole; EXPRESSED IN: 25 plant structures; EXPRESSED DURING: 14 growth stages; CONTAINS InterPro DOMAIN/s: Protein of unknown function DUF538 (InterPro:IPR007493); BEST Arabidopsis thaliana protein match is: Protein of unknown function, DUF538 (TAIR…
AT1G02820.1	XLOC_002334	XLOC_002334	AT1G02820	1:623822-624491	col0_3	083_3	OK	34.9724	9.77469	-1.83909	3.48894	0.000484947	0.0194709	yes	Late embryogenesis abundant 3 (LEA3) family protein; FUNCTIONS IN: molecular_function unknown; INVOLVED IN: embryo development, response to stress; EXPRESSED IN: 16 plant structures; EXPRESSED DURING: 8 growth stages; CONTAINS InterPro DOMAIN/s: Late embryogenesis abundant protein, group 3 (InterPro:IPR004926); BEST Arabidopsis thaliana protein match is: senescence-associated gene 21 (TAIR:AT4G02…
AT1G02870.1	XLOC_002335	XLOC_002335	AT1G02870	1:637265-638655	col0_3	083_3	OK	22.9301	15.5275	-0.562417	1.24615	0.212708	0.538995	no	FUNCTIONS IN: molecular_function unknown; INVOLVED IN: biological_process unknown; EXPRESSED IN: 23 plant structures; EXPRESSED DURING: 13 growth stages; CONTAINS InterPro DOMAIN/s: Ribosome biogenesis protein Nop16 (InterPro:IPR019002); Has 104 Blast hits to 104 proteins in 57 species: Archae - 0; Bacteria - 0; Metazoa - 0; Fungi - 63; Plants - 35; Viruses - 0; Other Eukaryotes - 6 (source: NCBI…
AT1G02890.1	XLOC_002337	XLOC_002337	AT1G02890	1:645111-651888	col0_3	083_3	OK	14.9261	17.8612	0.258985	-0.738081	0.460465	0.751542	no	AAA-type ATPase family protein; FUNCTIONS IN: nucleoside-triphosphatase activity, ATPase activity, nucleotide binding, ATP binding; LOCATED IN: chloroplast; EXPRESSED IN: 25 plant structures; EXPRESSED DURING: 15 growth stages; CONTAINS InterPro DOMAIN/s: ATPase, AAA+ type, core (InterPro:IPR003593), ATPase, AAA-type, core (InterPro:IPR003959), ATPase, AAA-type, conserved site (InterPro:IPR003960…
AT1G02960.2	XLOC_002341	XLOC_002341	AT1G02960	1:666954-669830	col0_3	083_3	OK	11.8	18.2586	0.629792	-0.97784	0.328154	0.648719	no	unknown protein; BEST Arabidopsis thaliana protein match is: unknown protein (TAIR:AT1G02965.1); Has 100 Blast hits to 99 proteins in 48 species: Archae - 0; Bacteria - 4; Metazoa - 26; Fungi - 13; Plants - 29; Viruses - 0; Other Eukaryotes - 28 (source: NCBI BLink).
AT1G02990.1	XLOC_002342	XLOC_002342	AT1G02990	1:681410-687292	col0_3	083_3	OK	9.55244	11.8691	0.313268	-0.479228	0.631776	0.853385	no
AT1G03030.1	XLOC_000069	XLOC_000069	AT1G03030	1:701300-703759	col0_3	083_3	OK	10.0678	10.1873	0.0170256	-0.0326596	0.973946	0.992504	no	P-loop containing nucleoside triphosphate hydrolases superfamily protein; FUNCTIONS IN: phosphotransferase activity, alcohol group as acceptor, kinase activity, ATP binding; INVOLVED IN: biosynthetic process, metabolic process; LOCATED IN: chloroplast; EXPRESSED IN: 22 plant structures; EXPRESSED DURING: 13 growth stages; CONTAINS InterPro DOMAIN/s: Phosphoribulokinase/uridine kinase (InterPro:IP…
AT1G03040.1	XLOC_002344	XLOC_002344	AT1G03040	1:703922-706646	col0_3	083_3	OK	24.108	17.8202	-0.435997	1.17103	0.241586	0.567647	no	basic helix-loop-helix (bHLH) DNA-binding superfamily protein; FUNCTIONS IN: DNA binding, sequence-specific DNA binding transcription factor activity; INVOLVED IN: regulation of transcription, acetyl-CoA biosynthetic process from pyruvate; LOCATED IN: nucleus; EXPRESSED IN: 22 plant structures; EXPRESSED DURING: 13 growth stages; CONTAINS InterPro DOMAIN/s: Helix-loop-helix DNA-binding domain (In…
AT1G03050.1	XLOC_000070	XLOC_000070	AT1G03050	1:709643-709839	col0_3	083_3	OK	0	65.0878	1.79769e+308	1.79769e+308	0.0314715	0.223668	no	ENTH/ANTH/VHS superfamily protein; FUNCTIONS IN: phospholipid binding, clathrin binding, binding, phosphatidylinositol binding; INVOLVED IN: N-terminal protein myristoylation, clathrin coat assembly; LOCATED IN: clathrin coat; EXPRESSED IN: 9 plant structures; EXPRESSED DURING: L mature pollen stage, M germinated pollen stage, 4 anthesis, C globular stage, petal differentiation and expansion stag…
AT1G03055.1	XLOC_002345	XLOC_002345	AT1G03055	1:709959-711824	col0_3	083_3	OK	14.7043	4.26349	-1.78613	3.34462	0.000823941	0.0284052	yes	unknown protein; BEST Arabidopsis thaliana protein match is: unknown protein (TAIR:AT1G64680.1); Has 143 Blast hits to 143 proteins in 26 species: Archae - 0; Bacteria - 6; Metazoa - 0; Fungi - 0; Plants - 122; Viruses - 0; Other Eukaryotes - 15 (source: NCBI BLink).
AT1G03080.1	XLOC_002347	XLOC_002347	AT1G03080	1:731737-737963	col0_3	083_3	OK	5.87324	28.3963	2.27348	-1.74635	0.0807508	0.336547	no	kinase interacting (KIP1-like) family protein; FUNCTIONS IN: molecular_function unknown; INVOLVED IN: biological_process unknown; LOCATED IN: plasma membrane; EXPRESSED IN: 22 plant structures; EXPRESSED DURING: 13 growth stages; CONTAINS InterPro DOMAIN/s: Prefoldin (InterPro:IPR009053), KIP1-like (InterPro:IPR011684); BEST Arabidopsis thaliana protein match is: Kinase interacting (KIP1-like) fa…
AT1G03100.1	XLOC_002348	XLOC_002348	AT1G03100	1:746266-746540	col0_3	083_3	OK	1.94937	1.57842	-0.304526	0.319608	0.749266	0.906454	no	Pentatricopeptide repeat (PPR) superfamily protein; CONTAINS InterPro DOMAIN/s: Pentatricopeptide repeat (InterPro:IPR002885); BEST Arabidopsis thaliana protein match is: Pentatricopeptide repeat (PPR) superfamily protein (TAIR:AT4G17616.1); Has 9904 Blast hits to 5133 proteins in 176 species: Archae - 0; Bacteria - 34; Metazoa - 111; Fungi - 31; Plants - 9502; Viruses - 0; Other Eukaryotes - 226…
AT1G03140.1	XLOC_002349	XLOC_002349	AT1G03140	1:749315-758553	col0_3	083_3	OK	1580.51	1466.35	-0.108156	0.270529	0.786754	0.923582	no	splicing factor Prp18 family protein; INVOLVED IN: RNA splicing; LOCATED IN: spliceosomal complex; EXPRESSED IN: male gametophyte, cultured cell, pollen tube; EXPRESSED DURING: L mature pollen stage, M germinated pollen stage; CONTAINS InterPro DOMAIN/s: Pre-mRNA processing factor 4 (PRP4) like (InterPro:IPR014906), Splicing factor motif (InterPro:IPR003648), Prp18 (InterPro:IPR004098); BEST Arab…
AT1G03150.1	XLOC_004539	XLOC_004539	AT1G03150	1:749315-758553	col0_3	083_3	OK	0	280.319	1.79769e+308	1.79769e+308	0.444355	0.738127	no	Acyl-CoA N-acyltransferases (NAT) superfamily protein; FUNCTIONS IN: N-acetyltransferase activity; INVOLVED IN: metabolic process; LOCATED IN: cellular_component unknown; EXPRESSED IN: 22 plant structures; EXPRESSED DURING: 13 growth stages; CONTAINS InterPro DOMAIN/s: GCN5-related N-acetyltransferase, C-terminal (InterPro:IPR022610), GCN5-related N-acetyltransferase (InterPro:IPR000182), Acyl-Co…
AT1G03150.1	XLOC_000074	XLOC_000074	AT1G03150	1:749315-758553	col0_3	083_3	OK	18.1399	17.0619	-0.0883868	0.0167649	0.986624	0.996849	no	Acyl-CoA N-acyltransferases (NAT) superfamily protein; FUNCTIONS IN: N-acetyltransferase activity; INVOLVED IN: metabolic process; LOCATED IN: cellular_component unknown; EXPRESSED IN: 22 plant structures; EXPRESSED DURING: 13 growth stages; CONTAINS InterPro DOMAIN/s: GCN5-related N-acetyltransferase, C-terminal (InterPro:IPR022610), GCN5-related N-acetyltransferase (InterPro:IPR000182), Acyl-Co…
AT1G03180.1	XLOC_000076	XLOC_000076	AT1G03180	1:774249-775262	col0_3	083_3	OK	5.10857	10.701	1.06676	-1.2804	0.200406	0.526636	no	unknown protein; Has 36 Blast hits to 36 proteins in 15 species: Archae - 0; Bacteria - 0; Metazoa - 3; Fungi - 0; Plants - 33; Viruses - 0; Other Eukaryotes - 0 (source: NCBI BLink).
AT1G03210.1	XLOC_000078	XLOC_000078	AT1G03210	1:780533-784308	col0_3	083_3	OK	6.06655	4.97146	-0.287208	0.530681	0.59564	0.834566	no	Phenazine biosynthesis PhzC/PhzF protein; FUNCTIONS IN: catalytic activity; INVOLVED IN: biosynthetic process; LOCATED IN: endomembrane system; EXPRESSED IN: 24 plant structures; EXPRESSED DURING: 15 growth stages; CONTAINS InterPro DOMAIN/s: Phenazine biosynthesis PhzC/PhzF protein (InterPro:IPR003719); BEST Arabidopsis thaliana protein match is: Phenazine biosynthesis PhzC/PhzF protein (TAIR:AT…
AT1G03220.1	XLOC_000079	XLOC_000079	AT1G03220	1:787038-788570	col0_3	083_3	OK	50.978	53.1278	0.0595917	-0.16994	0.865057	0.955724	no	Eukaryotic aspartyl protease family protein; FUNCTIONS IN: aspartic-type endopeptidase activity; INVOLVED IN: response to salt stress; LOCATED IN: cell wall, plasma membrane, membrane, plant-type cell wall; EXPRESSED IN: 6 plant structures; CONTAINS InterPro DOMAIN/s: Peptidase aspartic (InterPro:IPR021109), Peptidase aspartic, catalytic (InterPro:IPR009007), Peptidase A1 (InterPro:IPR001461); BE…
AT1G03230.1	XLOC_000080	XLOC_000080	AT1G03230	1:790027-791584	col0_3	083_3	OK	13.6594	24.36	0.834622	-2.14089	0.0322831	0.227266	no	Eukaryotic aspartyl protease family protein; FUNCTIONS IN: aspartic-type endopeptidase activity; INVOLVED IN: response to salt stress; LOCATED IN: cell wall, plant-type cell wall; EXPRESSED IN: stem, root; CONTAINS InterPro DOMAIN/s: Peptidase aspartic (InterPro:IPR021109), Peptidase aspartic, catalytic (InterPro:IPR009007), Peptidase A1 (InterPro:IPR001461); BEST Arabidopsis thaliana protein mat…
AT1G03250.1	XLOC_002350	XLOC_002350	AT1G03250	1:793406-795344	col0_3	083_3	OK	59.735	49.3727	-0.274863	0.403346	0.686694	0.881215	no
AT1G03260.1	XLOC_002351	XLOC_002351	AT1G03260	1:795535-798455	col0_3	083_3	OK	5.26655	16.3438	1.63381	-2.17749	0.0294442	0.22235	no	SNARE associated Golgi protein family; LOCATED IN: endomembrane system; EXPRESSED IN: 24 plant structures; EXPRESSED DURING: 15 growth stages; CONTAINS InterPro DOMAIN/s: SNARE associated Golgi protein (InterPro:IPR015414); BEST Arabidopsis thaliana protein match is: SNARE associated Golgi protein family (TAIR:AT5G19070.1); Has 5379 Blast hits to 5379 proteins in 1283 species: Archae - 29; Bacter…
AT1G03270.1	XLOC_000081	XLOC_000081	AT1G03270	1:799857-802511	col0_3	083_3	OK	1.77777	20.4274	3.52237	-1.29852	0.19411	0.519653	no	CBS domain-containing protein with a domain of unknown function (DUF21); FUNCTIONS IN: molecular_function unknown; INVOLVED IN: biological_process unknown; LOCATED IN: endomembrane system; EXPRESSED IN: 21 plant structures; EXPRESSED DURING: 14 growth stages; CONTAINS InterPro DOMAIN/s: Protein of unknown function DUF21 (InterPro:IPR002550); BEST Arabidopsis thaliana protein match is: CBS domain-…
AT1G03280.1	XLOC_000082	XLOC_000082	AT1G03280	1:803042-807007	col0_3	083_3	OK	15.3498	12.708	-0.272484	0.498851	0.617884	0.846864	no	Transcription factor TFIIE, alpha subunit; FUNCTIONS IN: RNA polymerase II transcription factor activity, transcription initiation factor activity; INVOLVED IN: transcription initiation from RNA polymerase II promoter; LOCATED IN: endomembrane system, transcription factor TFIIE complex; EXPRESSED IN: 24 plant structures; EXPRESSED DURING: 15 growth stages; CONTAINS InterPro DOMAIN/s: Transcriptio…
AT1G03290.2	XLOC_000083	XLOC_000083	AT1G03290	1:807398-810811	col0_3	083_3	OK	8.49695	15.2867	0.847261	-1.2888	0.197469	0.523033	no
AT1G03330.1	XLOC_002353	XLOC_002353	AT1G03330	1:818032-819400	col0_3	083_3	OK	58.8806	62.4963	0.0859776	-0.225984	0.821214	0.939108	no	Small nuclear ribonucleoprotein family protein; CONTAINS InterPro DOMAIN/s: Like-Sm ribonucleoprotein (LSM) domain (InterPro:IPR001163), U6 snRNA-associated Sm-like protein LSm2 (InterPro:IPR016654), Like-Sm ribonucleoprotein (LSM) domain, eukaryotic/archaea-type (InterPro:IPR006649), Like-Sm ribonucleoprotein (LSM)-related domain (InterPro:IPR010920); Has 762 Blast hits to 762 proteins in 209 sp…
AT1G03340.1	XLOC_000085	XLOC_000085	AT1G03340	1:820273-821007	col0_3	083_3	OK	0	4.66219	1.79769e+308	1.79769e+308	0.0071996	0.117048	no	unknown protein; BEST Arabidopsis thaliana protein match is: unknown protein (TAIR:AT4G02920.1); Has 44 Blast hits to 41 proteins in 13 species: Archae - 0; Bacteria - 1; Metazoa - 0; Fungi - 0; Plants - 43; Viruses - 0; Other Eukaryotes - 0 (source: NCBI BLink).
AT1G03350.1	XLOC_002354	XLOC_002354	AT1G03350	1:822757-824396	col0_3	083_3	OK	24.492	25.7498	0.0722506	-0.204154	0.838233	0.946216	no	BSD domain-containing protein; FUNCTIONS IN: molecular_function unknown; INVOLVED IN: biological_process unknown; LOCATED IN: cellular_component unknown; EXPRESSED IN: 24 plant structures; EXPRESSED DURING: 15 growth stages; CONTAINS InterPro DOMAIN/s: BSD (InterPro:IPR005607); BEST Arabidopsis thaliana protein match is: BSD domain-containing protein (TAIR:AT4G13110.1); Has 10642 Blast hits to 59…
AT1G03365.1	XLOC_000087	XLOC_000087	AT1G03365	1:826590-830319	col0_3	083_3	OK	5.87228	6.53336	0.153905	-0.391523	0.695411	0.884209	no	RING/U-box superfamily protein; FUNCTIONS IN: zinc ion binding; CONTAINS InterPro DOMAIN/s: Zinc finger, RING-type (InterPro:IPR001841); BEST Arabidopsis thaliana protein match is: RING/U-box superfamily protein (TAIR:AT4G03000.2).
AT1G03370.1	XLOC_000088	XLOC_000088	AT1G03370	1:831775-835341	col0_3	083_3	OK	4.18306	7.11245	0.765789	-1.24279	0.213945	0.539786	no	C2 calcium/lipid-binding and GRAM domain containing protein; CONTAINS InterPro DOMAIN/s: C2 membrane targeting protein (InterPro:IPR018029), C2 calcium/lipid-binding domain, CaLB (InterPro:IPR008973), GRAM (InterPro:IPR004182), C2 region (InterPro:IPR020477), C2 calcium-dependent membrane targeting (InterPro:IPR000008); BEST Arabidopsis thaliana protein match is: C2 calcium/lipid-binding and GRAM…
AT1G03400.1	XLOC_002355	XLOC_002355	AT1G03400	1:842829-844176	col0_3	083_3	OK	10.2563	9.05042	-0.180449	0.375677	0.707157	0.88913	no	A single copy gene that encodes a protein with sequence similarity to tomato E8 (ACC oxidase, the last step in ethylene biosynthesis) involved in ethylene synthesis and fruit ripening in tomato. This gene is not induced by ethylene in siliques. The transcript is found in siliques, etiolated seedlings, leaves, stems and flowers.
AT1G03440.1	XLOC_000092	XLOC_000092	AT1G03440	1:852355-854219	col0_3	083_3	OK	22.8454	18.7953	-0.281538	0.771519	0.440399	0.735409	no	Leucine-rich repeat (LRR) family protein; INVOLVED IN: signal transduction; LOCATED IN: endomembrane system; EXPRESSED IN: 23 plant structures; EXPRESSED DURING: 13 growth stages; CONTAINS InterPro DOMAIN/s: Leucine-rich repeat-containing N-terminal domain, type 2 (InterPro:IPR013210), Leucine-rich repeat (InterPro:IPR001611); BEST Arabidopsis thaliana protein match is: RNI-like superfamily prote…
AT1G03457.1	XLOC_002357	XLOC_002357	AT1G03457	1:860782-864298	col0_3	083_3	OK	4.71262	15.8302	1.74808	-3.17727	0.00148668	0.043086	yes
AT1G03470.1	XLOC_002358	XLOC_002358	AT1G03470	1:865923-867427	col0_3	083_3	OK	2.21305	3.79676	0.77873	-1.09662	0.272809	0.600561	no	Encodes a member of the NET superfamily of proteins that potentially couples different membranes to the actin cytoskeleton in plant cells. It colocalizes with filamentous actin and is localized to the nuclear membrane and the vacuolar membrane.
AT1G03495.1	XLOC_000093	XLOC_000093	AT1G03495	1:873173-875149	col0_3	083_3	OK	7.02854	7.50629	0.0948761	-0.218201	0.827273	0.942223	no	HXXXD-type acyl-transferase family protein; FUNCTIONS IN: transferase activity, transferring acyl groups other than amino-acyl groups, transferase activity; INVOLVED IN: biological_process unknown; CONTAINS InterPro DOMAIN/s: Transferase (InterPro:IPR003480); BEST Arabidopsis thaliana protein match is: HXXXD-type acyl-transferase family protein (TAIR:AT1G03940.1); Has 1920 Blast hits to 1905 prot…
AT1G03510.1	XLOC_002360	XLOC_002360	AT1G03510	1:876375-877510	col0_3	083_3	OK	1.66933	2.01979	0.274943	-0.316838	0.751366	0.907869	no	Tetratricopeptide repeat (TPR)-like superfamily protein; FUNCTIONS IN: binding; INVOLVED IN: biological_process unknown; LOCATED IN: cellular_component unknown; EXPRESSED IN: 10 plant structures; EXPRESSED DURING: 6 growth stages; CONTAINS InterPro DOMAIN/s: Pentatricopeptide repeat (InterPro:IPR002885), Tetratricopeptide-like helical (InterPro:IPR011990); BEST Arabidopsis thaliana protein match …
AT1G03520.1	XLOC_002361	XLOC_002361	AT1G03520	1:877911-880219	col0_3	083_3	OK	6.77814	8.16424	0.268428	-0.542194	0.587685	0.830775	no	Core-2/I-branching beta-1,6-N-acetylglucosaminyltransferase family protein; FUNCTIONS IN: transferase activity, transferring glycosyl groups, acetylglucosaminyltransferase activity; INVOLVED IN: carbohydrate biosynthetic process; LOCATED IN: membrane; EXPRESSED IN: 22 plant structures; EXPRESSED DURING: 13 growth stages; CONTAINS InterPro DOMAIN/s: Glycosyl transferase, family 14 (InterPro:IPR003…
AT1G03545.1	XLOC_004541	XLOC_004541	AT1G03545	1:889890-890022	col0_3	083_3	OK	0	1194.18	1.79769e+308	1.79769e+308	0.0183615	0.180553	no	Potential natural antisense gene, locus overlaps with AT1G03550
AT1G03545.1	XLOC_000094	XLOC_000094	AT1G03545	1:885538-888659	col0_3	083_3	OK	2.14203	0.187475	-3.51421	1.47543	0.140097	0.448025	no	Potential natural antisense gene, locus overlaps with AT1G03550
AT1G03545.1	XLOC_004540	XLOC_004540	AT1G03545	1:885538-888659	col0_3	083_3	LOWDATA	0	0	-1.79769e+308	0	1	1	no	Potential natural antisense gene, locus overlaps with AT1G03550
AT1G03550.1	XLOC_002363	XLOC_002363	AT1G03550	1:885538-888659	col0_3	083_3	OK	2.05926	0.790445	-1.38139	1.57923	0.114283	0.404655	no	Secretory carrier membrane protein (SCAMP) family protein; FUNCTIONS IN: transmembrane transporter activity; INVOLVED IN: protein transport; LOCATED IN: integral to membrane; EXPRESSED IN: 23 plant structures; EXPRESSED DURING: 15 growth stages; CONTAINS InterPro DOMAIN/s: SCAMP (InterPro:IPR007273); BEST Arabidopsis thaliana protein match is: Secretory carrier membrane protein (SCAMP) family pro…
AT1G03560.1	XLOC_002364	XLOC_002364	AT1G03560	1:890204-892401	col0_3	083_3	OK	3.52709	4.11679	0.22304	-0.446518	0.655223	0.865889	no	Pentatricopeptide repeat (PPR-like) superfamily protein; CONTAINS InterPro DOMAIN/s: Pentatricopeptide repeat (InterPro:IPR002885); BEST Arabidopsis thaliana protein match is: Tetratricopeptide repeat (TPR)-like superfamily protein (TAIR:AT5G39710.1); Has 53521 Blast hits to 15193 proteins in 316 species: Archae - 3; Bacteria - 91; Metazoa - 613; Fungi - 824; Plants - 50230; Viruses - 0; Other Eu…
AT1G03590.1	XLOC_002365	XLOC_002365	AT1G03590	1:894283-897573	col0_3	083_3	OK	18.6379	21.9845	0.238244	-0.524522	0.599915	0.836246	no	Protein phosphatase 2C family protein; FUNCTIONS IN: protein serine/threonine phosphatase activity, catalytic activity; INVOLVED IN: N-terminal protein myristoylation; LOCATED IN: plasma membrane; EXPRESSED IN: 23 plant structures; EXPRESSED DURING: 13 growth stages; CONTAINS InterPro DOMAIN/s: Protein phosphatase 2C-related (InterPro:IPR001932), Protein phosphatase 2C (InterPro:IPR015655), Prote…
AT1G03610.1	XLOC_000096	XLOC_000096	AT1G03610	1:900743-902665	col0_3	083_3	OK	75.3978	72.731	-0.0519508	0.114456	0.908876	0.972855	no	Protein of unknown function (DUF789); CONTAINS InterPro DOMAIN/s: Protein of unknown function DUF789 (InterPro:IPR008507); BEST Arabidopsis thaliana protein match is: Protein of unknown function (DUF789) (TAIR:AT4G03420.1); Has 266 Blast hits to 262 proteins in 19 species: Archae - 0; Bacteria - 0; Metazoa - 0; Fungi - 0; Plants - 263; Viruses - 0; Other Eukaryotes - 3 (source: NCBI BLink).
AT1G03650.1	XLOC_002366	XLOC_002366	AT1G03650	1:910149-911146	col0_3	083_3	OK	2.7458	0	-1.79769e+308	-1.79769e+308	0.0143339	0.162872	no	Acyl-CoA N-acyltransferases (NAT) superfamily protein; FUNCTIONS IN: N-acetyltransferase activity; INVOLVED IN: metabolic process; LOCATED IN: cellular_component unknown; CONTAINS InterPro DOMAIN/s: GCN5-related N-acetyltransferase, C-terminal (InterPro:IPR022610), GCN5-related N-acetyltransferase (InterPro:IPR000182), Acyl-CoA N-acyltransferase (InterPro:IPR016181); Has 3295 Blast hits to 3295 p…
AT1G03687.1	XLOC_000098	XLOC_000098	AT1G03687	1:918316-920503	col0_3	083_3	OK	27.6569	34.6879	0.326793	-0.519438	0.603456	0.83828	no	DTW domain-containing protein; CONTAINS InterPro DOMAIN/s: DTW (InterPro:IPR005636); Has 580 Blast hits to 580 proteins in 298 species: Archae - 0; Bacteria - 527; Metazoa - 0; Fungi - 0; Plants - 28; Viruses - 0; Other Eukaryotes - 25 (source: NCBI BLink).
AT1G03700.1	XLOC_000099	XLOC_000099	AT1G03700	1:921052-921182	col0_3	083_3	OK	0	1525.44	1.79769e+308	1.79769e+308	0.0183615	0.180553	no	Uncharacterised protein family (UPF0497); FUNCTIONS IN: molecular_function unknown; INVOLVED IN: biological_process unknown; LOCATED IN: endomembrane system; EXPRESSED IN: hypocotyl, flower; EXPRESSED DURING: petal differentiation and expansion stage; CONTAINS InterPro DOMAIN/s: Uncharacterised protein family UPF0497, trans-membrane plant (InterPro:IPR006702), Uncharacterised protein family UPF04…
AT1G03710.1	XLOC_000100	XLOC_000100	AT1G03710	1:924063-924241	col0_3	083_3	OK	0	71.676	1.79769e+308	1.79769e+308	0.0314715	0.223668	no	Cystatin/monellin superfamily protein; FUNCTIONS IN: cysteine-type endopeptidase inhibitor activity; INVOLVED IN: biological_process unknown; LOCATED IN: cellular_component unknown; EXPRESSED IN: 10 plant structures; EXPRESSED DURING: 8 growth stages; CONTAINS InterPro DOMAIN/s: Proteinase inhibitor I25, cystatin (InterPro:IPR000010), Proteinase inhibitor I25, cystatin, conserved region (InterPro…
AT1G03730.1	XLOC_002368	XLOC_002368	AT1G03730	1:930910-931827	col0_3	083_3	OK	14.4985	10.7196	-0.435651	0.853951	0.393132	0.700378	no	unknown protein; BEST Arabidopsis thaliana protein match is: unknown protein (TAIR:AT4G03600.1); Has 50 Blast hits to 50 proteins in 10 species: Archae - 0; Bacteria - 0; Metazoa - 0; Fungi - 0; Plants - 50; Viruses - 0; Other Eukaryotes - 0 (source: NCBI BLink).
AT1G03740.1	XLOC_000101	XLOC_000101	AT1G03740	1:933511-936904	col0_3	083_3	OK	11.0873	23.6578	1.0934	-2.01799	0.0435919	0.255663	no	Protein kinase superfamily protein; FUNCTIONS IN: protein serine/threonine kinase activity, protein kinase activity, kinase activity, ATP binding; INVOLVED IN: protein amino acid phosphorylation, N-terminal protein myristoylation; EXPRESSED IN: 24 plant structures; EXPRESSED DURING: 13 growth stages; CONTAINS InterPro DOMAIN/s: Protein kinase, ATP binding site (InterPro:IPR017441), Protein kinase…
AT1G03760.1	XLOC_002369	XLOC_002369	AT1G03760	1:939289-943352	col0_3	083_3	OK	4.86057	3.36739	-0.529497	0.850062	0.395291	0.702416	no	Prefoldin chaperone subunit family protein; FUNCTIONS IN: unfolded protein binding; INVOLVED IN: protein folding; LOCATED IN: prefoldin complex; EXPRESSED IN: pollen tube; CONTAINS InterPro DOMAIN/s: Prefoldin alpha-like (InterPro:IPR004127), Prefoldin (InterPro:IPR009053); Has 429 Blast hits to 422 proteins in 142 species: Archae - 27; Bacteria - 8; Metazoa - 215; Fungi - 17; Plants - 37; Viruse…
AT1G03820.1	XLOC_002371	XLOC_002371	AT1G03820	1:959891-960714	col0_3	083_3	OK	6.78579	8.85762	0.384403	-0.69868	0.484752	0.771037	no	unknown protein; FUNCTIONS IN: molecular_function unknown; INVOLVED IN: biological_process unknown; LOCATED IN: endomembrane system; EXPRESSED IN: 21 plant structures; EXPRESSED DURING: 13 growth stages; Has 1345 Blast hits to 1122 proteins in 102 species: Archae - 2; Bacteria - 28; Metazoa - 28; Fungi - 30; Plants - 109; Viruses - 0; Other Eukaryotes - 1148 (source: NCBI BLink).
AT1G03830.2	XLOC_002372	XLOC_002372	AT1G03830	1:961785-965038	col0_3	083_3	OK	1.27448	4.83262	1.9229	-1.00028	0.317175	0.639866	no	guanylate-binding family protein; FUNCTIONS IN: GTP binding, GTPase activity; INVOLVED IN: immune response; LOCATED IN: cellular_component unknown; EXPRESSED IN: 12 plant structures; EXPRESSED DURING: 6 growth stages; CONTAINS InterPro DOMAIN/s: Guanylate-binding protein, N-terminal (InterPro:IPR015894), Guanylate-binding protein, C-terminal (InterPro:IPR003191); BEST Arabidopsis thaliana protein…
AT1G03850.2	XLOC_002373	XLOC_002373	AT1G03850	1:977112-977741	col0_3	083_3	OK	2.68616	7.71824	1.52273	-1.83937	0.0658614	0.301343	no
AT1G03905.1	XLOC_000105	XLOC_000105	AT1G03905	1:995437-995718	col0_3	083_3	OK	0	6.64376	1.79769e+308	1.79769e+308	0.0238744	0.201304	no	P-loop containing nucleoside triphosphate hydrolases superfamily protein; FUNCTIONS IN: nucleoside-triphosphatase activity, ATPase activity, nucleotide binding, ATP binding; EXPRESSED IN: 8 plant structures; EXPRESSED DURING: petal differentiation and expansion stage, D bilateral stage; CONTAINS InterPro DOMAIN/s: ATPase, AAA+ type, core (InterPro:IPR003593), ABC transporter-like (InterPro:IPR003…
AT1G03910.1	XLOC_000106	XLOC_000106	AT1G03910	1:996127-1000435	col0_3	083_3	OK	15.7249	14.6721	-0.0999767	0.281453	0.778363	0.919898	no
AT1G03935.1	XLOC_000108	XLOC_000108	AT1G03935	1:1008583-1009600	col0_3	083_3	OK	6.24783	1.45478	-2.10255	2.26199	0.0236979	0.201304	no	snoRNA; snoRNA
AT1G03940.1	XLOC_002376	XLOC_002376	AT1G03940	1:1010322-1010944	col0_3	083_3	OK	5.22096	10.0268	0.941471	-1.14845	0.250783	0.578011	no	HXXXD-type acyl-transferase family protein; FUNCTIONS IN: transferase activity, transferring acyl groups other than amino-acyl groups, transferase activity; INVOLVED IN: biological_process unknown; LOCATED IN: cellular_component unknown; CONTAINS InterPro DOMAIN/s: Transferase (InterPro:IPR003480); BEST Arabidopsis thaliana protein match is: HXXXD-type acyl-transferase family protein (TAIR:AT1G03…
AT1G03960.2	XLOC_000109	XLOC_000109	AT1G03960	1:1013662-1017805	col0_3	083_3	OK	5.87971	6.17991	0.0718426	-0.121116	0.903599	0.970811	no
AT1G03990.1	XLOC_000111	XLOC_000111	AT1G03990	1:1026107-1027552	col0_3	083_3	OK	1.09975	0.604718	-0.86284	0.860512	0.389507	0.697396	no	Long-chain fatty alcohol dehydrogenase family protein; FUNCTIONS IN: oxidoreductase activity, oxidoreductase activity, acting on CH-OH group of donors, FAD binding; CONTAINS InterPro DOMAIN/s: Glucose-methanol-choline oxidoreductase, N-terminal (InterPro:IPR000172), Glucose-methanol-choline oxidoreductase, C-terminal (InterPro:IPR007867), Long-chain fatty alcohol dehydrogenase (InterPro:IPR012400…
AT1G04000.1	XLOC_002379	XLOC_002379	AT1G04000	1:1028149-1029094	col0_3	083_3	OK	10.025	12.7703	0.349185	-0.683767	0.494123	0.777772	no	unknown protein; BEST Arabidopsis thaliana protein match is: unknown protein (TAIR:AT5G44060.1); Has 62 Blast hits to 62 proteins in 10 species: Archae - 0; Bacteria - 0; Metazoa - 0; Fungi - 0; Plants - 62; Viruses - 0; Other Eukaryotes - 0 (source: NCBI BLink).
AT1G04030.1	XLOC_000113	XLOC_000113	AT1G04030	1:1041198-1041494	col0_3	083_3	OK	0	13.8606	1.79769e+308	1.79769e+308	0.0126652	0.156928	no	unknown protein; BEST Arabidopsis thaliana protein match is: unknown protein (TAIR:AT5G44040.1); Has 1835 Blast hits to 1511 proteins in 238 species: Archae - 7; Bacteria - 164; Metazoa - 377; Fungi - 135; Plants - 187; Viruses - 22; Other Eukaryotes - 943 (source: NCBI BLink).
AT1G04040.1	XLOC_002381	XLOC_002381	AT1G04040	1:1042342-1043853	col0_3	083_3	OK	81.4429	141.335	0.795259	-2.263	0.0236359	0.201304	no	HAD superfamily, subfamily IIIB acid phosphatase ; FUNCTIONS IN: acid phosphatase activity; INVOLVED IN: biological_process unknown; LOCATED IN: cell wall, plasma membrane, vacuole, plant-type cell wall; EXPRESSED IN: 19 plant structures; EXPRESSED DURING: 9 growth stages; CONTAINS InterPro DOMAIN/s: Acid phosphatase (Class B) (InterPro:IPR005519), Vegetative storage protein/acid phosphatase (Int…
AT1G04090.1	XLOC_000115	XLOC_000115	AT1G04090	1:1058841-1059134	col0_3	083_3	OK	0	6.76028	1.79769e+308	1.79769e+308	0.0574805	0.277045	no	Plant protein of unknown function (DUF946); CONTAINS InterPro DOMAIN/s: Protein of unknown function DUF946 (InterPro:IPR009291); BEST Arabidopsis thaliana protein match is: Plant protein of unknown function (DUF946) (TAIR:AT5G43950.1); Has 349 Blast hits to 319 proteins in 89 species: Archae - 0; Bacteria - 23; Metazoa - 11; Fungi - 104; Plants - 206; Viruses - 0; Other Eukaryotes - 5 (source: NC…
AT1G04140.2	XLOC_002386	XLOC_002386	AT1G04140	1:1075547-1080597	col0_3	083_3	OK	25.1393	33.9338	0.432778	-1.13017	0.258403	0.5859	no	Transducin family protein / WD-40 repeat family protein; FUNCTIONS IN: nucleotide binding; INVOLVED IN: biological_process unknown; LOCATED IN: chloroplast; EXPRESSED IN: 24 plant structures; EXPRESSED DURING: 15 growth stages; CONTAINS InterPro DOMAIN/s: WD40 repeat 2 (InterPro:IPR019782), WD40 repeat, conserved site (InterPro:IPR019775), WD40 repeat (InterPro:IPR001680), WD40 repeat-like-contai…
AT1G04200.1	XLOC_000120	XLOC_000120	AT1G04200	1:1109438-1113964	col0_3	083_3	OK	11.8299	21.2559	0.845425	-1.84921	0.0644269	0.297985	no	FUNCTIONS IN: molecular_function unknown; INVOLVED IN: N-terminal protein myristoylation; LOCATED IN: cellular_component unknown; EXPRESSED IN: 22 plant structures; EXPRESSED DURING: 13 growth stages; CONTAINS InterPro DOMAIN/s: Dymeclin (InterPro:IPR019142); Has 395 Blast hits to 389 proteins in 117 species: Archae - 0; Bacteria - 0; Metazoa - 262; Fungi - 21; Plants - 68; Viruses - 0; Other Euk…
AT1G04210.1	XLOC_000121	XLOC_000121	AT1G04210	1:1114377-1119690	col0_3	083_3	OK	27.9432	27.2879	-0.0342347	0.0672667	0.946369	0.984987	no	Encodes a putative Raf-related kinase.
AT1G04230.1	XLOC_000122	XLOC_000122	AT1G04230	1:1125563-1128015	col0_3	083_3	OK	7.16989	60.9298	3.08712	-3.93557	8.30002e-05	0.00542977	yes	Protein of unknown function (DUF2361); CONTAINS InterPro DOMAIN/s: Protein of unknown function DUF2361 (InterPro:IPR019310); BEST Arabidopsis thaliana protein match is: Protein of unknown function (DUF2361) (TAIR:AT5G43720.1); Has 1174 Blast hits to 818 proteins in 194 species: Archae - 0; Bacteria - 26; Metazoa - 566; Fungi - 310; Plants - 87; Viruses - 6; Other Eukaryotes - 179 (source: NCBI BL…
AT1G04280.1	XLOC_002392	XLOC_002392	AT1G04280	1:1143539-1146683	col0_3	083_3	OK	15.222	24.9041	0.71022	-1.69338	0.0903838	0.357919	no	P-loop containing nucleoside triphosphate hydrolases superfamily protein; FUNCTIONS IN: ATP binding; INVOLVED IN: cell killing; LOCATED IN: membrane; EXPRESSED IN: leaf; CONTAINS InterPro DOMAIN/s: Zeta toxin (InterPro:IPR010488); BEST Arabidopsis thaliana protein match is: P-loop containing nucleoside triphosphate hydrolases superfamily protein (TAIR:AT1G06750.2); Has 195 Blast hits to 194 prote…
AT1G04290.1	XLOC_002393	XLOC_002393	AT1G04290	1:1147563-1148496	col0_3	083_3	OK	24.065	19.4986	-0.303567	0.688313	0.491255	0.77585	no	Thioesterase superfamily protein; FUNCTIONS IN: hydrolase activity, acting on ester bonds, acyl-CoA thioesterase activity; INVOLVED IN: biological_process unknown; LOCATED IN: peroxisome; EXPRESSED IN: 24 plant structures; EXPRESSED DURING: 15 growth stages; CONTAINS InterPro DOMAIN/s: Thioesterase superfamily (InterPro:IPR006683), Phenylacetic acid degradation-related protein (InterPro:IPR003736…
AT1G04300.3	XLOC_002394	XLOC_002394	AT1G04300	1:1148665-1154593	col0_3	083_3	OK	14.2424	15.7121	0.141687	-0.376004	0.706914	0.889009	no	TRAF-like superfamily protein; FUNCTIONS IN: molecular_function unknown; INVOLVED IN: biological_process unknown; EXPRESSED IN: 24 plant structures; EXPRESSED DURING: 15 growth stages; CONTAINS InterPro DOMAIN/s: TRAF-like (InterPro:IPR008974), MATH (InterPro:IPR002083); BEST Arabidopsis thaliana protein match is: TRAF-like superfamily protein (TAIR:AT5G43560.2); Has 16478 Blast hits to 11071 pro…
AT1G04340.1	XLOC_002396	XLOC_002396	AT1G04340	1:1163090-1164853	col0_3	083_3	OK	27.8451	36.6103	0.394826	-0.690225	0.490053	0.774932	no	HR-like lesion-inducing protein-related; FUNCTIONS IN: molecular_function unknown; INVOLVED IN: biological_process unknown; LOCATED IN: endomembrane system; EXPRESSED IN: 23 plant structures; EXPRESSED DURING: 15 growth stages; CONTAINS InterPro DOMAIN/s: HR-like lesion-inducer (InterPro:IPR008637); BEST Arabidopsis thaliana protein match is: HR-like lesion-inducing protein-related (TAIR:AT5G4346…
AT1G04350.1	XLOC_000124	XLOC_000124	AT1G04350	1:1165206-1166401	col0_3	083_3	OK	77.2964	48.9493	-0.659114	1.76391	0.0777465	0.329717	no	encodes a protein whose sequence is similar to 2-oxoglutarate-dependent dioxygenase
AT1G04360.1	XLOC_002397	XLOC_002397	AT1G04360	1:1167451-1168762	col0_3	083_3	OK	3.19929	6.99238	1.12803	-1.94353	0.0519521	0.272773	no	RING/U-box superfamily protein; FUNCTIONS IN: zinc ion binding; EXPRESSED IN: hypocotyl, root; CONTAINS InterPro DOMAIN/s: Zinc finger, RING-type (InterPro:IPR001841), Zinc finger, C3HC4 RING-type (InterPro:IPR018957); BEST Arabidopsis thaliana protein match is: RING/U-box superfamily protein (TAIR:AT5G43420.1); Has 9268 Blast hits to 9239 proteins in 300 species: Archae - 0; Bacteria - 0; Metazo…
AT1G04390.1	XLOC_002398	XLOC_002398	AT1G04390	1:1179371-1183681	col0_3	083_3	OK	3.61173	5.53754	0.616554	-0.983295	0.325462	0.646402	no	BTB/POZ domain-containing protein; CONTAINS InterPro DOMAIN/s: BTB/POZ (InterPro:IPR013069), BTB/POZ fold (InterPro:IPR011333), Kelch related (InterPro:IPR013089), BTB/POZ-like (InterPro:IPR000210); Has 143 Blast hits to 130 proteins in 28 species: Archae - 0; Bacteria - 0; Metazoa - 38; Fungi - 0; Plants - 104; Viruses - 0; Other Eukaryotes - 1 (source: NCBI BLink).
AT1G04410.1	XLOC_002400	XLOC_002400	AT1G04410	1:1189377-1191374	col0_3	083_3	OK	393.535	478.251	0.281275	-0.740897	0.458756	0.750076	no	predicted to encode a cytosolic malate dehydrogenase.
AT1G04420.1	XLOC_000125	XLOC_000125	AT1G04420	1:1191523-1193883	col0_3	083_3	OK	107.18	97.592	-0.1352	0.369331	0.711881	0.891383	no	NAD(P)-linked oxidoreductase superfamily protein; FUNCTIONS IN: oxidoreductase activity, aldo-keto reductase activity; INVOLVED IN: oxidation reduction; LOCATED IN: chloroplast, chloroplast stroma, chloroplast envelope; EXPRESSED IN: 23 plant structures; EXPRESSED DURING: 13 growth stages; CONTAINS InterPro DOMAIN/s: Aldo/keto reductase (InterPro:IPR001395); BEST Arabidopsis thaliana protein matc…
AT1G04425.1	XLOC_000126	XLOC_000126	AT1G04425	1:1194197-1195344	col0_3	083_3	OK	0	4.26461	1.79769e+308	1.79769e+308	0.0490957	0.263421	no	other RNA
AT1G04430.1	XLOC_000127	XLOC_000127	AT1G04430	1:1198013-1201327	col0_3	083_3	OK	62.2519	133.998	1.10602	-3.17241	0.00151178	0.0434959	yes	S-adenosyl-L-methionine-dependent methyltransferases superfamily protein; INVOLVED IN: biological_process unknown; LOCATED IN: Golgi apparatus, plasma membrane; EXPRESSED IN: 26 plant structures; EXPRESSED DURING: 15 growth stages; CONTAINS InterPro DOMAIN/s: Protein of unknown function DUF248, methyltransferase putative (InterPro:IPR004159); BEST Arabidopsis thaliana protein match is: S-adenosyl…
AT1G04480.1	XLOC_004542	XLOC_004542	AT1G04480	1:1216079-1226384	col0_3	083_3	OK	0	52.4565	1.79769e+308	1.79769e+308	0.255868	0.583294	no	Ribosomal protein L14p/L23e family protein; FUNCTIONS IN: structural constituent of ribosome; INVOLVED IN: translation; LOCATED IN: ribosome, intracellular; EXPRESSED IN: 24 plant structures; EXPRESSED DURING: 15 growth stages; CONTAINS InterPro DOMAIN/s: Ribosomal protein L14b/L23e (InterPro:IPR000218), Ribosomal protein L14 conserved site (InterPro:IPR019972); BEST Arabidopsis thaliana protein …
AT1G04480.1	XLOC_000129	XLOC_000129	AT1G04480	1:1216079-1226384	col0_3	083_3	OK	250.008	191.677	-0.3833	0.846852	0.397078	0.703629	no	Ribosomal protein L14p/L23e family protein; FUNCTIONS IN: structural constituent of ribosome; INVOLVED IN: translation; LOCATED IN: ribosome, intracellular; EXPRESSED IN: 24 plant structures; EXPRESSED DURING: 15 growth stages; CONTAINS InterPro DOMAIN/s: Ribosomal protein L14b/L23e (InterPro:IPR000218), Ribosomal protein L14 conserved site (InterPro:IPR019972); BEST Arabidopsis thaliana protein …
AT1G04555.1	XLOC_000133	XLOC_000133	AT1G04555	1:1242647-1244079	col0_3	083_3	OK	9.67795	5.33685	-0.858713	1.30716	0.191157	0.516781	no	unknown protein; FUNCTIONS IN: molecular_function unknown; INVOLVED IN: biological_process unknown; LOCATED IN: cellular_component unknown; BEST Arabidopsis thaliana protein match is: unknown protein (TAIR:AT4G33380.1); Has 84 Blast hits to 83 proteins in 15 species: Archae - 0; Bacteria - 0; Metazoa - 9; Fungi - 0; Plants - 75; Viruses - 0; Other Eukaryotes - 0 (source: NCBI BLink).
AT1G04590.1	XLOC_002402	XLOC_002402	AT1G04590	1:1258722-1261417	col0_3	083_3	OK	14.1788	9.81352	-0.530896	1.18483	0.236085	0.561222	no
AT1G04620.1	XLOC_002403	XLOC_002403	AT1G04620	1:1282758-1286537	col0_3	083_3	OK	7.91321	7.99305	0.0144832	-0.0318777	0.97457	0.992617	no	Encodes a 7-hydroxymethyl chlorophyll a reductase, an enzyme of the chlorophyll cycle that converts 7-hydroxymethyl chlorophyll a to chlorophyll a.
AT1G04650.1	XLOC_002405	XLOC_002405	AT1G04650	1:1297184-1298017	col0_3	083_3	OK	1.66216	1.08784	-0.611593	0.803686	0.421578	0.720867	no	unknown protein; Has 30201 Blast hits to 17322 proteins in 780 species: Archae - 12; Bacteria - 1396; Metazoa - 17338; Fungi - 3422; Plants - 5037; Viruses - 0; Other Eukaryotes - 2996 (source: NCBI BLink).
AT1G04680.1	XLOC_002406	XLOC_002406	AT1G04680	1:1303663-1307865	col0_3	083_3	OK	48.1126	98.1429	1.02847	-2.92974	0.00339245	0.0765315	no	Pectin lyase-like superfamily protein; FUNCTIONS IN: lyase activity, pectate lyase activity; INVOLVED IN: biological_process unknown; LOCATED IN: membrane; EXPRESSED IN: 23 plant structures; EXPRESSED DURING: 13 growth stages; CONTAINS InterPro DOMAIN/s: Pectin lyase fold/virulence factor (InterPro:IPR011050), AmbAllergen (InterPro:IPR018082), Pectate lyase/Amb allergen (InterPro:IPR002022), Pect…
AT1G04700.1	XLOC_000136	XLOC_000136	AT1G04700	1:1319021-1320797	col0_3	083_3	OK	0.969943	16.9032	4.12325	-1.52807	0.126495	0.424508	no	PB1 domain-containing protein tyrosine kinase; FUNCTIONS IN: protein serine/threonine/tyrosine kinase activity, protein kinase activity; INVOLVED IN: protein amino acid phosphorylation; LOCATED IN: cytosol; EXPRESSED IN: 22 plant structures; EXPRESSED DURING: 14 growth stages; CONTAINS InterPro DOMAIN/s: Octicosapeptide/Phox/Bem1p (InterPro:IPR000270), Protein kinase, ATP binding site (InterPro:I…
AT1G04770.1	XLOC_002409	XLOC_002409	AT1G04770	1:1336435-1337838	col0_3	083_3	OK	25.1818	22.3918	-0.169409	0.45919	0.646097	0.861415	no	Tetratricopeptide repeat (TPR)-like superfamily protein; FUNCTIONS IN: binding; INVOLVED IN: biological_process unknown; EXPRESSED IN: 23 plant structures; EXPRESSED DURING: 13 growth stages; CONTAINS InterPro DOMAIN/s: Tetratricopeptide TPR-1 (InterPro:IPR001440), Tetratricopeptide-like helical (InterPro:IPR011990), Tetratricopeptide repeat-containing (InterPro:IPR013026), Tetratricopeptide repe…
AT1G04780.1	XLOC_002410	XLOC_002410	AT1G04780	1:1340587-1343685	col0_3	083_3	OK	14.3307	16.1508	0.172495	-0.48916	0.624729	0.849857	no	Ankyrin repeat family protein; FUNCTIONS IN: molecular_function unknown; INVOLVED IN: biological_process unknown; LOCATED IN: plasma membrane; EXPRESSED IN: 24 plant structures; EXPRESSED DURING: 13 growth stages; CONTAINS InterPro DOMAIN/s: Ankyrin repeat-containing domain (InterPro:IPR020683), Protein of unknown function DUF3424 (InterPro:IPR021832), Ankyrin repeat (InterPro:IPR002110); BEST Ar…
AT1G04790.1	XLOC_000138	XLOC_000138	AT1G04790	1:1345058-1348439	col0_3	083_3	OK	12.2436	11.8594	-0.0459865	0.123999	0.901316	0.969825	no	RING/U-box superfamily protein; FUNCTIONS IN: zinc ion binding; EXPRESSED IN: 24 plant structures; EXPRESSED DURING: 15 growth stages; CONTAINS InterPro DOMAIN/s: Zinc finger, RING-type (InterPro:IPR001841), Zinc finger, C3HC4 RING-type (InterPro:IPR018957); BEST Arabidopsis thaliana protein match is: RING/U-box superfamily protein (TAIR:AT3G55530.1); Has 9425 Blast hits to 9403 proteins in 278 s…
AT1G04800.1	XLOC_002411	XLOC_002411	AT1G04800	1:1348529-1349312	col0_3	083_3	OK	72.6682	118.535	0.705911	-2.00996	0.0444355	0.258609	no	glycine-rich protein; FUNCTIONS IN: molecular_function unknown; INVOLVED IN: N-terminal protein myristoylation; LOCATED IN: endomembrane system; EXPRESSED IN: 17 plant structures; EXPRESSED DURING: 12 growth stages; Has 109132 Blast hits to 26905 proteins in 1855 species: Archae - 173; Bacteria - 37969; Metazoa - 32319; Fungi - 6881; Plants - 10265; Viruses - 1569; Other Eukaryotes - 19956 (sourc…
AT1G04810.1	XLOC_000139	XLOC_000139	AT1G04810	1:1350197-1355416	col0_3	083_3	OK	15.3016	14.878	-0.0405031	0.115146	0.90833	0.972842	no	26S proteasome regulatory complex, non-ATPase subcomplex, Rpn2/Psmd1 subunit; FUNCTIONS IN: enzyme regulator activity, binding; INVOLVED IN: protein catabolic process, ubiquitin-dependent protein catabolic process; LOCATED IN: proteasome regulatory particle, base subcomplex, proteasome complex, nucleus, plasma membrane; EXPRESSED IN: 23 plant structures; EXPRESSED DURING: 13 growth stages; CONTAI…
AT1G04830.2	XLOC_002413	XLOC_002413	AT1G04830	1:1358916-1361970	col0_3	083_3	OK	8.32075	10.0025	0.265568	-0.472707	0.636422	0.856021	no	Ypt/Rab-GAP domain of gyp1p superfamily protein; FUNCTIONS IN: RAB GTPase activator activity; INVOLVED IN: regulation of Rab GTPase activity; LOCATED IN: intracellular; EXPRESSED IN: 24 plant structures; EXPRESSED DURING: 15 growth stages; CONTAINS InterPro DOMAIN/s: RabGAP/TBC (InterPro:IPR000195); BEST Arabidopsis thaliana protein match is: Ypt/Rab-GAP domain of gyp1p superfamily protein (TAIR:…
AT1G04850.1	XLOC_002414	XLOC_002414	AT1G04850	1:1365129-1368771	col0_3	083_3	OK	43.6559	32.0857	-0.444245	1.17832	0.238667	0.564654	no	ubiquitin-associated (UBA)/TS-N domain-containing protein; FUNCTIONS IN: zinc ion binding; INVOLVED IN: biological_process unknown; LOCATED IN: intracellular; EXPRESSED IN: 24 plant structures; EXPRESSED DURING: 13 growth stages; CONTAINS InterPro DOMAIN/s: Zinc finger, C2H2-like (InterPro:IPR015880), Ubiquitin-associated/translation elongation factor EF1B, N-terminal (InterPro:IPR000449), Ubiqui…
AT1G04900.1	XLOC_000140	XLOC_000140	AT1G04900	1:1383876-1391171	col0_3	083_3	OK	6.78514	4.02906	-0.751935	0.969433	0.332329	0.652425	no	Protein of unknown function (DUF185); CONTAINS InterPro DOMAIN/s: Protein of unknown function DUF185 (InterPro:IPR003788); Has 316 Blast hits to 314 proteins in 164 species: Archae - 0; Bacteria - 117; Metazoa - 2; Fungi - 113; Plants - 44; Viruses - 0; Other Eukaryotes - 40 (source: NCBI BLink).
AT1G04910.1	XLOC_002417	XLOC_002417	AT1G04910	1:1383876-1391171	col0_3	083_3	OK	14.2475	23.0062	0.691316	-1.57317	0.115678	0.406919	no	O-fucosyltransferase family protein; CONTAINS InterPro DOMAIN/s: GDP-fucose protein O-fucosyltransferase (InterPro:IPR019378); BEST Arabidopsis thaliana protein match is: O-fucosyltransferase family protein (TAIR:AT1G22460.1); Has 861 Blast hits to 824 proteins in 30 species: Archae - 0; Bacteria - 0; Metazoa - 0; Fungi - 0; Plants - 861; Viruses - 0; Other Eukaryotes - 0 (source: NCBI BLink).
AT1G04930.2	XLOC_002419	XLOC_002419	AT1G04930	1:1396473-1400607	col0_3	083_3	OK	3.76545	8.05722	1.09746	-0.400531	0.688765	0.8821	no	hydroxyproline-rich glycoprotein family protein; LOCATED IN: chloroplast; EXPRESSED IN: 14 plant structures; EXPRESSED DURING: 4 anthesis, F mature embryo stage, petal differentiation and expansion stage, E expanded cotyledon stage, D bilateral stage; BEST Arabidopsis thaliana protein match is: proline-rich family protein (TAIR:AT2G32840.1).
AT1G04960.1	XLOC_002421	XLOC_002421	AT1G04960	1:1407842-1410765	col0_3	083_3	OK	17.3894	16.7866	-0.0508927	0.126521	0.899319	0.968881	no
AT1G04970.1	XLOC_000142	XLOC_000142	AT1G04970	1:1411188-1413585	col0_3	083_3	OK	17.4085	17.7223	0.025773	-0.0626733	0.950027	0.985149	no	lipid-binding serum glycoprotein family protein; FUNCTIONS IN: lipid binding; INVOLVED IN: biological_process unknown; LOCATED IN: plasma membrane, vacuole; EXPRESSED IN: 25 plant structures; EXPRESSED DURING: 15 growth stages; CONTAINS InterPro DOMAIN/s: Bactericidal permeability-increasing protein, alpha/beta domain (InterPro:IPR017943), Lipid-binding serum glycoprotein, N-terminal (InterPro:IP…
AT1G04985.1	XLOC_004544	XLOC_004544	AT1G04985	1:1416523-1418553	col0_3	083_3	OK	0	24.3319	1.79769e+308	1.79769e+308	0.106743	0.392516	no	unknown protein; Has 37 Blast hits to 37 proteins in 11 species: Archae - 0; Bacteria - 0; Metazoa - 0; Fungi - 0; Plants - 37; Viruses - 0; Other Eukaryotes - 0 (source: NCBI BLink).
AT1G04985.1	XLOC_002423	XLOC_002423	AT1G04985	1:1416523-1418553	col0_3	083_3	OK	25.4602	22.3963	-0.184978	0.436036	0.662811	0.869566	no	unknown protein; Has 37 Blast hits to 37 proteins in 11 species: Archae - 0; Bacteria - 0; Metazoa - 0; Fungi - 0; Plants - 37; Viruses - 0; Other Eukaryotes - 0 (source: NCBI BLink).
AT1G04990.2	XLOC_002424	XLOC_002424	AT1G04990	1:1419229-1421703	col0_3	083_3	OK	5.83516	16.278	1.48008	-2.92704	0.00342202	0.0769016	no	Zinc finger C-x8-C-x5-C-x3-H type family protein; FUNCTIONS IN: zinc ion binding, nucleic acid binding; INVOLVED IN: biological_process unknown; LOCATED IN: cellular_component unknown; EXPRESSED IN: 24 plant structures; EXPRESSED DURING: 15 growth stages; CONTAINS InterPro DOMAIN/s: Zinc finger, CCCH-type (InterPro:IPR000571); BEST Arabidopsis thaliana protein match is: zinc finger nuclease 2 (TA…
AT1G05000.2	XLOC_000143	XLOC_000143	AT1G05000	1:1428499-1428688	col0_3	083_3	OK	1.60839	39.6744	4.62452	-1.72547	0.0844424	0.344562	no	Encodes an atypical dual-speci&#64257;city phosphatase.
AT1G05020.1	XLOC_002426	XLOC_002426	AT1G05020	1:1435336-1437353	col0_3	083_3	OK	4.65462	15.6898	1.75309	-2.64765	0.00810522	0.124398	no	ENTH/ANTH/VHS superfamily protein; FUNCTIONS IN: phospholipid binding, clathrin binding, binding, phosphatidylinositol binding; INVOLVED IN: clathrin coat assembly; LOCATED IN: clathrin coat; EXPRESSED IN: 11 plant structures; EXPRESSED DURING: L mature pollen stage, M germinated pollen stage, 4 anthesis, petal differentiation and expansion stage, LP.08 eight leaves visible; CONTAINS InterPro DOM…
AT1G05030.1	XLOC_002427	XLOC_002427	AT1G05030	1:1438140-1441876	col0_3	083_3	OK	8.20083	9.6168	0.229786	-0.443531	0.657382	0.866761	no	Major facilitator superfamily protein; FUNCTIONS IN: carbohydrate transmembrane transporter activity, sugar:hydrogen symporter activity; INVOLVED IN: transport, transmembrane transport; LOCATED IN: mitochondrion, integral to membrane, membrane; EXPRESSED IN: 22 plant structures; EXPRESSED DURING: 13 growth stages; CONTAINS InterPro DOMAIN/s: Sugar transporter, conserved site (InterPro:IPR005829),…
AT1G05060.1	XLOC_002429	XLOC_002429	AT1G05060	1:1451094-1452961	col0_3	083_3	OK	12.7682	8.05055	-0.665391	1.34102	0.179913	0.50243	no	unknown protein; Has 34 Blast hits to 34 proteins in 13 species: Archae - 0; Bacteria - 0; Metazoa - 0; Fungi - 0; Plants - 34; Viruses - 0; Other Eukaryotes - 0 (source: NCBI BLink).
AT1G05070.1	XLOC_002431	XLOC_002431	AT1G05070	1:1457033-1458732	col0_3	083_3	OK	32.735	49.601	0.599534	-1.52683	0.126803	0.425222	no	Protein of unknown function (DUF1068); CONTAINS InterPro DOMAIN/s: Protein of unknown function DUF1068 (InterPro:IPR010471); BEST Arabidopsis thaliana protein match is: Protein of unknown function (DUF1068) (TAIR:AT2G32580.1); Has 119 Blast hits to 119 proteins in 15 species: Archae - 0; Bacteria - 2; Metazoa - 0; Fungi - 0; Plants - 116; Viruses - 0; Other Eukaryotes - 1 (source: NCBI BLink).
AT1G05120.1	XLOC_002432	XLOC_002432	AT1G05120	1:1471475-1476271	col0_3	083_3	OK	5.63469	9.15663	0.700482	-1.77373	0.076108	0.325959	no	Helicase protein with RING/U-box domain; FUNCTIONS IN: helicase activity, DNA binding, zinc ion binding, ATP binding, nucleic acid binding; EXPRESSED IN: 24 plant structures; EXPRESSED DURING: 15 growth stages; CONTAINS InterPro DOMAIN/s: Zinc finger, RING-type, conserved site (InterPro:IPR017907), Zinc finger, RING-type (InterPro:IPR001841), Zinc finger, C3HC4 RING-type (InterPro:IPR018957), DEA…
AT1G05135.1	XLOC_002433	XLOC_002433	AT1G05135	1:1477471-1479014	col0_3	083_3	OK	25.5504	62.3823	1.28779	-3.65507	0.00025711	0.0125577	yes	pseudogene of unknown protein
AT1G05135.1	XLOC_004545	XLOC_004545	AT1G05135	1:1471475-1476271	col0_3	083_3	OK	0	544.84	1.79769e+308	1.79769e+308	0.153607	0.469125	no	pseudogene of unknown protein
AT1G05140.1	XLOC_000145	XLOC_000145	AT1G05140	1:1482600-1484026	col0_3	083_3	OK	79.1625	51.9994	-0.606322	1.72761	0.0840578	0.343648	no	Peptidase M50 family protein; FUNCTIONS IN: metalloendopeptidase activity; INVOLVED IN: proteolysis; LOCATED IN: chloroplast, plastid; EXPRESSED IN: 22 plant structures; EXPRESSED DURING: 13 growth stages; CONTAINS InterPro DOMAIN/s: Peptidase M50 (InterPro:IPR008915), PDZ/DHR/GLGF (InterPro:IPR001478), Peptidase M50, putative membrane-associated zinc metallopeptidase (InterPro:IPR004387); BEST A…
AT1G05150.1	XLOC_002434	XLOC_002434	AT1G05150	1:1484117-1487036	col0_3	083_3	OK	8.89414	12.6597	0.509322	-1.40398	0.160326	0.478102	no	Calcium-binding tetratricopeptide family protein; FUNCTIONS IN: binding, zinc ion binding, calcium ion binding; INVOLVED IN: biological_process unknown; LOCATED IN: plasma membrane; EXPRESSED IN: 24 plant structures; EXPRESSED DURING: 13 growth stages; CONTAINS InterPro DOMAIN/s: Tetratricopeptide TPR-1 (InterPro:IPR001440), Tetratricopeptide-like helical (InterPro:IPR011990), EF-HAND 2 (InterPro…
AT1G05170.1	XLOC_002436	XLOC_002436	AT1G05170	1:1491127-1494227	col0_3	083_3	OK	12.5306	4.97958	-1.33136	2.62087	0.00877056	0.131023	no
AT1G05205.1	XLOC_002439	XLOC_002439	AT1G05205	1:1509218-1510266	col0_3	083_3	OK	29.7104	34.1434	0.200639	-0.403193	0.686806	0.881216	no	unknown protein; Has 44 Blast hits to 44 proteins in 16 species: Archae - 0; Bacteria - 0; Metazoa - 0; Fungi - 0; Plants - 44; Viruses - 0; Other Eukaryotes - 0 (source: NCBI BLink).
AT1G05210.1	XLOC_000147	XLOC_000147	AT1G05210	1:1510417-1511678	col0_3	083_3	OK	11.3872	12.8589	0.175353	-0.315889	0.752087	0.908278	no	Transmembrane protein 97, predicted; FUNCTIONS IN: molecular_function unknown; INVOLVED IN: biological_process unknown; LOCATED IN: endomembrane system; EXPRESSED IN: 17 plant structures; EXPRESSED DURING: 11 growth stages; CONTAINS InterPro DOMAIN/s: Transmembrane protein 97, predicted (InterPro:IPR016964); BEST Arabidopsis thaliana protein match is: Transmembrane protein 97, predicted (TAIR:AT2…
AT1G05270.1	XLOC_002441	XLOC_002441	AT1G05270	1:1531759-1534387	col0_3	083_3	OK	38.6646	43.3706	0.165705	-0.274384	0.783789	0.922162	no	TraB family protein; CONTAINS InterPro DOMAIN/s: Pheromone shutdown-related, TraB (InterPro:IPR002816); BEST Arabidopsis thaliana protein match is: TraB family protein (TAIR:AT2G32340.1); Has 779 Blast hits to 750 proteins in 262 species: Archae - 153; Bacteria - 256; Metazoa - 121; Fungi - 0; Plants - 106; Viruses - 0; Other Eukaryotes - 143 (source: NCBI BLink).
AT1G05310.1	XLOC_002443	XLOC_002443	AT1G05310	1:1550502-1552465	col0_3	083_3	OK	2.59446	91.0297	5.13283	-5.07247	3.92682e-07	6.61891e-05	yes	Pectin lyase-like superfamily protein; FUNCTIONS IN: pectinesterase activity; INVOLVED IN: cell wall modification; LOCATED IN: endomembrane system, cell wall, plant-type cell wall; EXPRESSED IN: 12 plant structures; EXPRESSED DURING: 6 growth stages; CONTAINS InterPro DOMAIN/s: Pectinesterase, active site (InterPro:IPR018040), Pectin lyase fold/virulence factor (InterPro:IPR011050), Pectinesteras…
AT1G05320.3	XLOC_000148	XLOC_000148	AT1G05320	1:1553614-1557760	col0_3	083_3	OK	8.25415	11.1993	0.440216	-1.1395	0.254494	0.582164	no
AT1G05340.1	XLOC_002444	XLOC_002444	AT1G05340	1:1558876-1559746	col0_3	083_3	OK	6.64912	5.75404	-0.20859	0.252677	0.800518	0.929481	no	unknown protein; FUNCTIONS IN: molecular_function unknown; INVOLVED IN: biological_process unknown; LOCATED IN: chloroplast; EXPRESSED IN: 14 plant structures; EXPRESSED DURING: 7 growth stages; BEST Arabidopsis thaliana protein match is: unknown protein (TAIR:AT2G32210.1); Has 189 Blast hits to 189 proteins in 27 species: Archae - 0; Bacteria - 0; Metazoa - 0; Fungi - 21; Plants - 168; Viruses -…
AT1G05350.1	XLOC_002445	XLOC_002445	AT1G05350	1:1560781-1564145	col0_3	083_3	OK	12.3355	17.9833	0.543846	-1.40207	0.160895	0.479438	no	NAD(P)-binding Rossmann-fold superfamily protein; FUNCTIONS IN: binding, oxidoreductase activity, acting on the CH-OH group of donors, NAD or NADP as acceptor, catalytic activity, cofactor binding; INVOLVED IN: metabolic process; LOCATED IN: cellular_component unknown; EXPRESSED IN: 24 plant structures; EXPRESSED DURING: 15 growth stages; CONTAINS InterPro DOMAIN/s: D-isomer specific 2-hydroxyaci…
AT1G05360.1	XLOC_000149	XLOC_000149	AT1G05360	1:1564564-1567365	col0_3	083_3	OK	13.5753	8.76217	-0.631623	1.43878	0.150213	0.463487	no	KMS2 encode a endoplasmic reticulum protein involved in the early secretory pathway.
AT1G05380.2	XLOC_000150	XLOC_000150	AT1G05380	1:1576902-1582595	col0_3	083_3	OK	7.20452	50.4069	2.80665	-1.62597	0.103956	0.386688	no
AT1G05410.1	XLOC_002447	XLOC_002447	AT1G05410	1:1585415-1587764	col0_3	083_3	OK	6.39321	10.7328	0.747412	-1.72771	0.0840408	0.343648	no	Protein of unknown function (DUF1423); CONTAINS InterPro DOMAIN/s: Protein of unknown function DUF1423, plant (InterPro:IPR004082); BEST Arabidopsis thaliana protein match is: unknown protein (TAIR:AT4G14840.1); Has 192 Blast hits to 189 proteins in 31 species: Archae - 0; Bacteria - 0; Metazoa - 2; Fungi - 10; Plants - 173; Viruses - 0; Other Eukaryotes - 7 (source: NCBI BLink).
AT1G05430.1	XLOC_002448	XLOC_002448	AT1G05430	1:1594087-1595847	col0_3	083_3	OK	34.2385	40.5255	0.243207	-0.676856	0.498497	0.780327	no	unknown protein; Has 31 Blast hits to 31 proteins in 9 species: Archae - 0; Bacteria - 0; Metazoa - 0; Fungi - 0; Plants - 31; Viruses - 0; Other Eukaryotes - 0 (source: NCBI BLink).
AT1G05440.1	XLOC_002449	XLOC_002449	AT1G05440	1:1596999-1597328	col0_3	083_3	OK	0	28.0334	1.79769e+308	1.79769e+308	0.0161776	0.173497	no	C-8 sterol isomerases; FUNCTIONS IN: C-8 sterol isomerase activity; INVOLVED IN: ergosterol biosynthetic process; LOCATED IN: endoplasmic reticulum; EXPRESSED IN: 14 plant structures; EXPRESSED DURING: 7 growth stages; CONTAINS InterPro DOMAIN/s: ERG2/sigma1 receptor-like (InterPro:IPR006716); Has 118 Blast hits to 118 proteins in 39 species: Archae - 0; Bacteria - 0; Metazoa - 73; Fungi - 4; Pla…
AT1G05520.1	XLOC_002453	XLOC_002453	AT1G05520	1:1630812-1635817	col0_3	083_3	OK	10.3037	14.449	0.487802	-1.33805	0.18088	0.503549	no	Sec23/Sec24 protein transport family protein; FUNCTIONS IN: transporter activity, zinc ion binding; INVOLVED IN: response to salt stress, transport; LOCATED IN: COPII vesicle coat; EXPRESSED IN: 24 plant structures; EXPRESSED DURING: 13 growth stages; CONTAINS InterPro DOMAIN/s: Sec23/Sec24, helical domain (InterPro:IPR006900), Sec23/Sec24 beta-sandwich (InterPro:IPR012990), Sec23/Sec24, trunk do…
AT1G05562.1	XLOC_000152	XLOC_000152	AT1G05562	1:1645510-1647217	col0_3	083_3	OK	24.3939	7.84811	-1.6361	2.9179	0.00352399	0.0784099	no	Potential natural antisense gene, locus overlaps with AT1G05560
AT1G05575.1	XLOC_002456	XLOC_002456	AT1G05575	1:1661736-1662182	col0_3	083_3	OK	6.05907	12.7851	1.0773	-1.39512	0.162978	0.482508	no	unknown protein; FUNCTIONS IN: molecular_function unknown; INVOLVED IN: anaerobic respiration; LOCATED IN: endomembrane system; EXPRESSED IN: 17 plant structures; EXPRESSED DURING: 9 growth stages; BEST Arabidopsis thaliana protein match is: unknown protein (TAIR:AT2G31945.1); Has 63 Blast hits to 63 proteins in 10 species: Archae - 0; Bacteria - 0; Metazoa - 0; Fungi - 0; Plants - 63; Viruses - …
AT1G05600.2	XLOC_000154	XLOC_000154	AT1G05600	1:1671921-1673670	col0_3	083_3	OK	3.75747	3.90148	0.054258	-0.097565	0.922278	0.977015	no
AT1G05640.1	XLOC_002457	XLOC_002457	AT1G05640	1:1688931-1689128	col0_3	083_3	OK	0	58.1157	1.79769e+308	1.79769e+308	0.0209036	0.191826	no	Ankyrin repeat family protein; CONTAINS InterPro DOMAIN/s: Ankyrin repeat-containing domain (InterPro:IPR020683), Ankyrin repeat (InterPro:IPR002110); BEST Arabidopsis thaliana protein match is: Ankyrin repeat family protein (TAIR:AT2G31820.1); Has 67578 Blast hits to 27690 proteins in 1106 species: Archae - 88; Bacteria - 6425; Metazoa - 32117; Fungi - 6903; Plants - 5434; Viruses - 485; Other E…
AT1G05670.1	XLOC_002458	XLOC_002458	AT1G05670	1:1700789-1700983	col0_3	083_3	OK	2.09332	1.11759	-0.905401	1.41049	0.158396	0.475531	no	Pentatricopeptide repeat (PPR-like) superfamily protein; CONTAINS InterPro DOMAIN/s: Pentatricopeptide repeat (InterPro:IPR002885); BEST Arabidopsis thaliana protein match is: Tetratricopeptide repeat (TPR)-like superfamily protein (TAIR:AT5G01110.1); Has 76919 Blast hits to 23782 proteins in 722 species: Archae - 3; Bacteria - 657; Metazoa - 3612; Fungi - 1352; Plants - 68766; Viruses - 129; Oth…
AT1G05675.1	XLOC_002459	XLOC_002459	AT1G05675	1:1701852-1702726	col0_3	083_3	OK	1.77698	2.86651	0.689866	-0.73396	0.462973	0.75345	no	UDP-Glycosyltransferase superfamily protein; FUNCTIONS IN: transferase activity, transferring hexosyl groups; INVOLVED IN: metabolic process; CONTAINS InterPro DOMAIN/s: UDP-glucuronosyl/UDP-glucosyltransferase (InterPro:IPR002213); BEST Arabidopsis thaliana protein match is: Uridine diphosphate glycosyltransferase 74E2 (TAIR:AT1G05680.1).
AT1G05710.5	XLOC_000158	XLOC_000158	AT1G05710	1:1715153-1715371	col0_3	083_3	OK	0	33.0014	1.79769e+308	1.79769e+308	0.0209036	0.191826	no
AT1G05720.1	XLOC_002461	XLOC_002461	AT1G05720	1:1717518-1718889	col0_3	083_3	OK	15.5385	19.4716	0.325523	-0.562178	0.573995	0.824535	no	selenoprotein family protein; FUNCTIONS IN: selenium binding; INVOLVED IN: biological_process unknown; LOCATED IN: endomembrane system; EXPRESSED IN: 22 plant structures; EXPRESSED DURING: 13 growth stages; CONTAINS InterPro DOMAIN/s: Sep15/SelM redox (InterPro:IPR014912); Has 200 Blast hits to 200 proteins in 73 species: Archae - 0; Bacteria - 0; Metazoa - 137; Fungi - 0; Plants - 49; Viruses - …
AT1G05730.1	XLOC_000159	XLOC_000159	AT1G05730	1:1719994-1720235	col0_3	083_3	OK	0	21.4784	1.79769e+308	1.79769e+308	0.0574805	0.277045	no	Eukaryotic protein of unknown function (DUF842); CONTAINS InterPro DOMAIN/s: Protein of unknown function DUF842, eukaryotic (InterPro:IPR008560); BEST Arabidopsis thaliana protein match is: Eukaryotic protein of unknown function (DUF842) (TAIR:AT2G31725.1); Has 245 Blast hits to 245 proteins in 78 species: Archae - 0; Bacteria - 0; Metazoa - 169; Fungi - 0; Plants - 65; Viruses - 0; Other Eukaryo…
AT1G05780.1	XLOC_000161	XLOC_000161	AT1G05780	1:1726618-1728492	col0_3	083_3	OK	5.81054	26.9936	2.21587	-3.4429	0.000575522	0.02219	yes	Vacuolar ATPase assembly integral membrane protein VMA21-like domain; FUNCTIONS IN: molecular_function unknown; INVOLVED IN: biological_process unknown; LOCATED IN: endomembrane system; CONTAINS InterPro DOMAIN/s: Vacuolar ATPase assembly integral membrane protein VMA21-like domain (InterPro:IPR019013); BEST Arabidopsis thaliana protein match is: Vacuolar ATPase assembly integral membrane protein…
AT1G05780.1	XLOC_004548	XLOC_004548	AT1G05780	1:1726618-1728492	col0_3	083_3	OK	0	26.2027	1.79769e+308	1.79769e+308	0.0952263	0.369069	no	Vacuolar ATPase assembly integral membrane protein VMA21-like domain; FUNCTIONS IN: molecular_function unknown; INVOLVED IN: biological_process unknown; LOCATED IN: endomembrane system; CONTAINS InterPro DOMAIN/s: Vacuolar ATPase assembly integral membrane protein VMA21-like domain (InterPro:IPR019013); BEST Arabidopsis thaliana protein match is: Vacuolar ATPase assembly integral membrane protein…
AT1G05790.2	XLOC_000162	XLOC_000162	AT1G05790	1:1730268-1737489	col0_3	083_3	OK	8.49802	10.0106	0.236328	-0.518262	0.604275	0.838765	no
AT1G05805.1	XLOC_004549	XLOC_004549	AT1G05805	1:1744764-1747613	col0_3	083_3	OK	0	14.2857	1.79769e+308	1.79769e+308	0.106573	0.392122	no	basic helix-loop-helix (bHLH) DNA-binding superfamily protein; FUNCTIONS IN: DNA binding, sequence-specific DNA binding transcription factor activity; INVOLVED IN: regulation of transcription; LOCATED IN: cytosol; EXPRESSED IN: 24 plant structures; EXPRESSED DURING: 13 growth stages; CONTAINS InterPro DOMAIN/s: Helix-loop-helix DNA-binding domain (InterPro:IPR001092), Helix-loop-helix DNA-binding…
AT1G05805.1	XLOC_000163	XLOC_000163	AT1G05805	1:1744764-1747613	col0_3	083_3	OK	24.4417	32.579	0.414597	-1.03811	0.299218	0.625139	no	basic helix-loop-helix (bHLH) DNA-binding superfamily protein; FUNCTIONS IN: DNA binding, sequence-specific DNA binding transcription factor activity; INVOLVED IN: regulation of transcription; LOCATED IN: cytosol; EXPRESSED IN: 24 plant structures; EXPRESSED DURING: 13 growth stages; CONTAINS InterPro DOMAIN/s: Helix-loop-helix DNA-binding domain (InterPro:IPR001092), Helix-loop-helix DNA-binding…
AT1G05835.1	XLOC_000167	XLOC_000167	AT1G05835	1:1762131-1762710	col0_3	083_3	OK	21.5284	16.1866	-0.411439	0.791436	0.42869	0.726355	no	PHD finger protein; LOCATED IN: endomembrane system; BEST Arabidopsis thaliana protein match is: unknown protein (TAIR:AT1G32583.1); Has 93 Blast hits to 91 proteins in 14 species: Archae - 0; Bacteria - 0; Metazoa - 0; Fungi - 0; Plants - 93; Viruses - 0; Other Eukaryotes - 0 (source: NCBI BLink).
AT1G05840.1	XLOC_002463	XLOC_002463	AT1G05840	1:1762718-1766266	col0_3	083_3	OK	11.9866	10.3603	-0.210355	0.406463	0.684403	0.879728	no	Eukaryotic aspartyl protease family protein; FUNCTIONS IN: aspartic-type endopeptidase activity; INVOLVED IN: proteolysis; LOCATED IN: anchored to membrane; EXPRESSED IN: 23 plant structures; EXPRESSED DURING: 15 growth stages; CONTAINS InterPro DOMAIN/s: Peptidase aspartic, catalytic (InterPro:IPR009007), Peptidase aspartic (InterPro:IPR021109), Peptidase A1 (InterPro:IPR001461); BEST Arabidopsi…
AT1G05860.1	XLOC_000168	XLOC_000168	AT1G05860	1:1768991-1771202	col0_3	083_3	OK	9.84169	13.6557	0.472527	-0.865477	0.386777	0.695152	no	unknown protein; FUNCTIONS IN: molecular_function unknown; INVOLVED IN: biological_process unknown; LOCATED IN: chloroplast; EXPRESSED IN: 20 plant structures; EXPRESSED DURING: 11 growth stages; BEST Arabidopsis thaliana protein match is: unknown protein (TAIR:AT2G31600.1); Has 101 Blast hits to 100 proteins in 32 species: Archae - 0; Bacteria - 0; Metazoa - 28; Fungi - 2; Plants - 66; Viruses -…
AT1G05870.1	XLOC_002465	XLOC_002465	AT1G05870	1:1771381-1773344	col0_3	083_3	OK	26.0191	18.0765	-0.525456	1.10658	0.268477	0.595976	no	Protein of unknown function (DUF1685); FUNCTIONS IN: molecular_function unknown; INVOLVED IN: N-terminal protein myristoylation; LOCATED IN: cellular_component unknown; CONTAINS InterPro DOMAIN/s: Protein of unknown function DUF1685 (InterPro:IPR012881); BEST Arabidopsis thaliana protein match is: Protein of unknown function (DUF1685) (TAIR:AT2G31560.2); Has 270 Blast hits to 270 proteins in 15 s…
AT1G05910.1	XLOC_000171	XLOC_000171	AT1G05910	1:1793433-1796653	col0_3	083_3	OK	4.76022	3.60006	-0.403006	0.861234	0.389109	0.696938	no	cell division cycle protein 48-related / CDC48-related; FUNCTIONS IN: nucleoside-triphosphatase activity, nucleotide binding, ATP binding; EXPRESSED IN: 17 plant structures; EXPRESSED DURING: 7 growth stages; CONTAINS InterPro DOMAIN/s: ATPase, AAA-type, core (InterPro:IPR003959), ATPase, AAA+ type, core (InterPro:IPR003593), ATPase, AAA-type, conserved site (InterPro:IPR003960), Bromodomain (Int…
AT1G05950.1	XLOC_002467	XLOC_002467	AT1G05950	1:1805552-1807034	col0_3	083_3	OK	2.99418	8.93437	1.57721	-1.19204	0.233246	0.558365	no	unknown protein; Has 50 Blast hits to 45 proteins in 14 species: Archae - 5; Bacteria - 0; Metazoa - 4; Fungi - 0; Plants - 34; Viruses - 0; Other Eukaryotes - 7 (source: NCBI BLink).
AT1G05960.2	XLOC_002468	XLOC_002468	AT1G05960	1:1807986-1815452	col0_3	083_3	OK	10.5073	15.9501	0.602168	-1.67264	0.0943987	0.366976	no	ARM repeat superfamily protein; FUNCTIONS IN: binding; INVOLVED IN: biological_process unknown; EXPRESSED IN: 24 plant structures; EXPRESSED DURING: 15 growth stages; CONTAINS InterPro DOMAIN/s: Armadillo-type fold (InterPro:IPR016024); BEST Arabidopsis thaliana protein match is: Uncharacterized protein (TAIR:AT2G41830.1); Has 335 Blast hits to 327 proteins in 101 species: Archae - 0; Bacteria - …
AT1G05970.1	XLOC_002469	XLOC_002469	AT1G05970	1:1816093-1817287	col0_3	083_3	OK	7.27868	7.58776	0.059997	-0.0881599	0.92975	0.979253	no
AT1G06000.1	XLOC_002470	XLOC_002470	AT1G06000	1:1820299-1821882	col0_3	083_3	OK	22.4912	7.60484	-1.56437	3.67773	0.000235318	0.0117771	yes	encodes a flavonol-7-O-rhamnosyltransferase involved in the formation of rhamnosylated flavonols
AT1G06002.1	XLOC_000172	XLOC_000172	AT1G06002	1:1820299-1821882	col0_3	083_3	OK	3.00141	2.08337	-0.526722	0.388366	0.697745	0.88535	no	Potential natural antisense gene, locus overlaps with AT1G06000
AT1G06010.1	XLOC_000173	XLOC_000173	AT1G06010	1:1822612-1823883	col0_3	083_3	OK	13.6585	8.46331	-0.690508	1.09575	0.273189	0.600561	no	unknown protein; Has 25 Blast hits to 25 proteins in 9 species: Archae - 0; Bacteria - 0; Metazoa - 0; Fungi - 0; Plants - 25; Viruses - 0; Other Eukaryotes - 0 (source: NCBI BLink).
AT1G06050.1	XLOC_002472	XLOC_002472	AT1G06050	1:1830561-1832435	col0_3	083_3	OK	5.30897	11.3028	1.09017	-2.12656	0.0334567	0.232168	no	Protein of unknown function (DUF1336); CONTAINS InterPro DOMAIN/s: Protein of unknown function DUF1336 (InterPro:IPR009769); BEST Arabidopsis thaliana protein match is: Protein of unknown function (DUF1336) (TAIR:AT5G10750.1); Has 364 Blast hits to 356 proteins in 29 species: Archae - 0; Bacteria - 0; Metazoa - 1; Fungi - 0; Plants - 307; Viruses - 0; Other Eukaryotes - 56 (source: NCBI BLink).
AT1G06060.1	XLOC_000174	XLOC_000174	AT1G06060	1:1832960-1834747	col0_3	083_3	OK	17.7572	27.5533	0.633816	-1.57291	0.115739	0.406919	no	LisH and RanBPM domains containing protein; CONTAINS InterPro DOMAIN/s: Ran binding protein, CRA domain (InterPro:IPR019589), CTLH, C-terminal LisH motif (InterPro:IPR006595), LisH dimerisation motif (InterPro:IPR006594), Ran binding protein-like, CRA domain (InterPro:IPR013144); BEST Arabidopsis thaliana protein match is: SPla/RYanodine receptor (SPRY) domain-containing protein (TAIR:AT1G35470.2…
AT1G06070.1	XLOC_002473	XLOC_002473	AT1G06070	1:1834953-1837648	col0_3	083_3	OK	13.3259	20.1262	0.594844	-0.986019	0.324124	0.645022	no	Basic-leucine zipper (bZIP) transcription factor family protein; FUNCTIONS IN: DNA binding, sequence-specific DNA binding transcription factor activity; INVOLVED IN: regulation of transcription, DNA-dependent; LOCATED IN: chloroplast; EXPRESSED IN: 23 plant structures; EXPRESSED DURING: 13 growth stages; CONTAINS InterPro DOMAIN/s: Basic-leucine zipper (bZIP) transcription factor (InterPro:IPR004…
AT1G06190.1	XLOC_002477	XLOC_002477	AT1G06190	1:1892361-1894149	col0_3	083_3	OK	77.7149	64.3319	-0.272656	0.774499	0.438636	0.73443	no	Encodes a novel ribonucleic acid-binding protein that interacts with the endonuclease RNase E and supports its function in processing plastid ribonucleic acids.
AT1G06200.1	XLOC_002478	XLOC_002478	AT1G06200	1:1894368-1896919	col0_3	083_3	OK	40.906	36.764	-0.154018	0.426748	0.669563	0.872453	no	Peptidase S24/S26A/S26B/S26C family protein; CONTAINS InterPro DOMAIN/s: Peptidase S24/S26A/S26B/S26C, beta-ribbon domain (InterPro:IPR011056), Peptidase S24/S26A/S26B/S26C (InterPro:IPR015927); BEST Arabidopsis thaliana protein match is: Peptidase S24/S26A/S26B/S26C family protein (TAIR:AT2G31140.1); Has 259 Blast hits to 259 proteins in 81 species: Archae - 0; Bacteria - 8; Metazoa - 68; Fungi …
AT1G06210.1	XLOC_000178	XLOC_000178	AT1G06210	1:1897206-1899195	col0_3	083_3	OK	18.8314	19.0686	0.0180629	-0.0499515	0.960161	0.988203	no	ENTH/VHS/GAT family protein; FUNCTIONS IN: protein transporter activity; INVOLVED IN: intracellular protein transport, intra-Golgi vesicle-mediated transport; LOCATED IN: Golgi stack, intracellular; EXPRESSED IN: 23 plant structures; EXPRESSED DURING: 13 growth stages; CONTAINS InterPro DOMAIN/s: VHS (InterPro:IPR002014), GAT (InterPro:IPR004152), ENTH/VHS (InterPro:IPR008942); BEST Arabidopsis t…
AT1G06240.1	XLOC_000181	XLOC_000181	AT1G06240	1:1911116-1913109	col0_3	083_3	OK	19.7022	14.059	-0.486856	1.20813	0.226996	0.552552	no	Protein of unknown function DUF455; CONTAINS InterPro DOMAIN/s: Protein of unknown function DUF455 (InterPro:IPR007402); BEST Arabidopsis thaliana protein match is: Protein of unknown function DUF455 (TAIR:AT5G04520.1); Has 954 Blast hits to 954 proteins in 412 species: Archae - 0; Bacteria - 697; Metazoa - 13; Fungi - 46; Plants - 75; Viruses - 0; Other Eukaryotes - 123 (source: NCBI BLink).
AT1G06265.1	XLOC_002479	XLOC_002479	AT1G06265	1:1916143-1916625	col0_3	083_3	OK	3.12531	2.98312	-0.0671788	0.0850042	0.932258	0.980002	no	Potential natural antisense gene, locus overlaps with AT1G06260
AT1G06270.1	XLOC_002480	XLOC_002480	AT1G06270	1:1917985-1919290	col0_3	083_3	OK	2.23792	1.06219	-1.07511	1.21103	0.225884	0.55141	no	Pentatricopeptide repeat (PPR) superfamily protein; CONTAINS InterPro DOMAIN/s: Pentatricopeptide repeat (InterPro:IPR002885); BEST Arabidopsis thaliana protein match is: rna processing factor 2 (TAIR:AT1G62670.1); Has 12812 Blast hits to 4675 proteins in 155 species: Archae - 0; Bacteria - 0; Metazoa - 0; Fungi - 63; Plants - 12587; Viruses - 0; Other Eukaryotes - 162 (source: NCBI BLink).
AT1G06350.1	XLOC_002481	XLOC_002481	AT1G06350	1:1935544-1936327	col0_3	083_3	OK	3.95214	0	-1.79769e+308	-1.79769e+308	0.0218966	0.194737	no	Fatty acid desaturase family protein; FUNCTIONS IN: oxidoreductase activity, oxidoreductase activity, acting on paired donors, with oxidation of a pair of donors resulting in the reduction of molecular oxygen to two molecules of water; INVOLVED IN: oxidation reduction, lipid metabolic process; CONTAINS InterPro DOMAIN/s: Fatty acid desaturase, type 1, core (InterPro:IPR015876), Fatty acid desatur…
AT1G06360.1	XLOC_002482	XLOC_002482	AT1G06360	1:1937243-1940446	col0_3	083_3	OK	37.3875	80.4023	1.10468	-2.89862	0.00374811	0.0815682	no	Fatty acid desaturase family protein; FUNCTIONS IN: oxidoreductase activity, oxidoreductase activity, acting on paired donors, with oxidation of a pair of donors resulting in the reduction of molecular oxygen to two molecules of water; INVOLVED IN: oxidation reduction, lipid metabolic process; CONTAINS InterPro DOMAIN/s: Fatty acid desaturase, type 1, core (InterPro:IPR015876), Fatty acid desatur…
AT1G06370.1	XLOC_002483	XLOC_002483	AT1G06370	1:1942696-1944888	col0_3	083_3	OK	3.10679	1.20935	-1.36119	1.66003	0.0969094	0.373244	no	pseudogene, similar to putative glycolipid alpha-mannosyltransferase, blastp match of 41% identity and 9.6e-10 P-value to GP|13161358|dbj|BAB32949.1||AP002908 putative glycolipid alpha-mannosyltransferase {Oryza sativa (japonica cultivar-group)}
AT1G06380.1	XLOC_000183	XLOC_000183	AT1G06380	1:1945103-1946063	col0_3	083_3	OK	7.05835	8.5084	0.269557	-0.506271	0.612666	0.843466	no	Ribosomal protein L1p/L10e family; FUNCTIONS IN: RNA binding; INVOLVED IN: RNA processing; LOCATED IN: chloroplast, chloroplast envelope; EXPRESSED IN: 22 plant structures; EXPRESSED DURING: 13 growth stages; CONTAINS InterPro DOMAIN/s: Ribosomal protein L1 (InterPro:IPR002143); BEST Arabidopsis thaliana protein match is: Ribosomal protein L1p/L10e family (TAIR:AT2G42650.1); Has 1018 Blast hits t…
AT1G06420.1	XLOC_000186	XLOC_000186	AT1G06420	1:1959513-1959713	col0_3	083_3	OK	0	73.0864	1.79769e+308	1.79769e+308	0.0100269	0.140105	no	unknown protein; Has 1017 Blast hits to 654 proteins in 124 species: Archae - 0; Bacteria - 39; Metazoa - 232; Fungi - 69; Plants - 40; Viruses - 0; Other Eukaryotes - 637 (source: NCBI BLink).
AT1G06450.1	XLOC_000187	XLOC_000187	AT1G06450	1:1966370-1967109	col0_3	083_3	OK	2.72002	7.15912	1.39617	-1.78791	0.0737904	0.320782	no	Polynucleotidyl transferase, ribonuclease H-like superfamily protein; FUNCTIONS IN: ribonuclease activity, nucleic acid binding; INVOLVED IN: RNA modification; LOCATED IN: nucleus; EXPRESSED IN: 24 plant structures; EXPRESSED DURING: 14 growth stages; CONTAINS InterPro DOMAIN/s: Ribonuclease CAF1 (InterPro:IPR006941), Polynucleotidyl transferase, ribonuclease H fold (InterPro:IPR012337); BEST Ara…
AT1G06470.1	XLOC_004552	XLOC_004552	AT1G06470	1:1969740-1973781	col0_3	083_3	OK	0	42.2486	1.79769e+308	1.79769e+308	0.187445	0.512561	no	Nucleotide/sugar transporter family protein; CONTAINS InterPro DOMAIN/s: Protein of unknown function DUF6, transmembrane (InterPro:IPR000620), Protein of unknown function DUF250 (InterPro:IPR004853); BEST Arabidopsis thaliana protein match is: Nucleotide-sugar transporter family protein (TAIR:AT5G25400.1); Has 2283 Blast hits to 2278 proteins in 296 species: Archae - 6; Bacteria - 116; Metazoa - …
AT1G06470.1	XLOC_000188	XLOC_000188	AT1G06470	1:1969740-1973781	col0_3	083_3	OK	21.8829	25.2688	0.207554	-0.411955	0.680372	0.877705	no	Nucleotide/sugar transporter family protein; CONTAINS InterPro DOMAIN/s: Protein of unknown function DUF6, transmembrane (InterPro:IPR000620), Protein of unknown function DUF250 (InterPro:IPR004853); BEST Arabidopsis thaliana protein match is: Nucleotide-sugar transporter family protein (TAIR:AT5G25400.1); Has 2283 Blast hits to 2278 proteins in 296 species: Archae - 6; Bacteria - 116; Metazoa - …
AT1G06475.1	XLOC_002487	XLOC_002487	AT1G06475	1:1973886-1974198	col0_3	083_3	OK	0.984115	10.3798	3.39881	-1.24247	0.214063	0.539786	no	unknown protein; Has 35333 Blast hits to 34131 proteins in 2444 species: Archae - 798; Bacteria - 22429; Metazoa - 974; Fungi - 991; Plants - 531; Viruses - 0; Other Eukaryotes - 9610 (source: NCBI BLink).
AT1G06500.2	XLOC_000190	XLOC_000190	AT1G06500	1:1989493-1992193	col0_3	083_3	OK	9.71379	21.0393	1.11498	-1.30093	0.193283	0.519072	no
AT1G06510.1	XLOC_000192	XLOC_000192	AT1G06510	1:1992354-1993719	col0_3	083_3	OK	21.4959	27.3704	0.348557	-0.903091	0.366478	0.679862	no	unknown protein; FUNCTIONS IN: molecular_function unknown; INVOLVED IN: biological_process unknown; LOCATED IN: chloroplast; EXPRESSED IN: 21 plant structures; EXPRESSED DURING: 13 growth stages; Has 376 Blast hits to 369 proteins in 152 species: Archae - 5; Bacteria - 113; Metazoa - 105; Fungi - 46; Plants - 27; Viruses - 2; Other Eukaryotes - 78 (source: NCBI BLink).
AT1G06515.2	XLOC_000191	XLOC_000191	AT1G06515	1:1989493-1992193	col0_3	083_3	OK	0	527.037	1.79769e+308	1.79769e+308	0.159639	0.477129	no
AT1G06515.2	XLOC_002488	XLOC_002488	AT1G06515	1:1989493-1992193	col0_3	083_3	OK	24.9673	34.183	0.453239	-0.911928	0.361806	0.676064	no
AT1G06530.1	XLOC_000193	XLOC_000193	AT1G06530	1:2001427-2002592	col0_3	083_3	OK	29.7031	25.7192	-0.207765	0.585968	0.557897	0.815054	no	Encodes PEROXISOMAL AND MITOCHONDRIAL DIVISION FACTOR2. Involved in mitochondrial morphogenesis.
AT1G06550.1	XLOC_002489	XLOC_002489	AT1G06550	1:2003706-2007178	col0_3	083_3	OK	80.4961	131.067	0.703312	-0.331306	0.740413	0.903344	no	ATP-dependent caseinolytic (Clp) protease/crotonase family protein; FUNCTIONS IN: 3-hydroxyisobutyryl-CoA hydrolase activity, catalytic activity; INVOLVED IN: response to karrikin, fatty acid beta-oxidation; LOCATED IN: cellular_component unknown; EXPRESSED IN: 23 plant structures; EXPRESSED DURING: 13 growth stages; CONTAINS InterPro DOMAIN/s: Crotonase, core (InterPro:IPR001753); BEST Arabidops…
AT1G06560.1	XLOC_004553	XLOC_004553	AT1G06560	1:2007657-2011879	col0_3	083_3	OK	0	153.953	1.79769e+308	1.79769e+308	0.081568	0.338688	no	NOL1/NOP2/sun family protein; FUNCTIONS IN: methyltransferase activity, RNA binding; INVOLVED IN: biological_process unknown; LOCATED IN: cellular_component unknown; EXPRESSED IN: 23 plant structures; EXPRESSED DURING: 13 growth stages; CONTAINS InterPro DOMAIN/s: Bacterial Fmu (Sun)/eukaryotic nucleolar NOL1/Nop2p (InterPro:IPR001678), Pseudouridine synthase/archaeosine transglycosylase-like (In…
AT1G06560.1	XLOC_000194	XLOC_000194	AT1G06560	1:2007657-2011879	col0_3	083_3	OK	5.60277	3.6974	-0.599627	1.06184	0.288309	0.614292	no	NOL1/NOP2/sun family protein; FUNCTIONS IN: methyltransferase activity, RNA binding; INVOLVED IN: biological_process unknown; LOCATED IN: cellular_component unknown; EXPRESSED IN: 23 plant structures; EXPRESSED DURING: 13 growth stages; CONTAINS InterPro DOMAIN/s: Bacterial Fmu (Sun)/eukaryotic nucleolar NOL1/Nop2p (InterPro:IPR001678), Pseudouridine synthase/archaeosine transglycosylase-like (In…
AT1G06590.1	XLOC_002491	XLOC_002491	AT1G06590	1:2018659-2024592	col0_3	083_3	OK	6.21591	5.819	-0.0951965	0.0980588	0.921886	0.976803	no	unknown protein; Has 380 Blast hits to 268 proteins in 109 species: Archae - 0; Bacteria - 0; Metazoa - 245; Fungi - 73; Plants - 49; Viruses - 0; Other Eukaryotes - 13 (source: NCBI BLink).
AT1G06650.2	XLOC_000195	XLOC_000195	AT1G06630,AT1G06640,AT1G06645	1:2027759-2037289	col0_3	083_3	OK	66.174	64.9891	-0.0260673	0.0458213	0.963453	0.989006	no	encodes a protein whose sequence is similar to 2-oxoglutarate-dependent dioxygenase
AT1G06660.1	XLOC_002492	XLOC_002492	AT1G06660	1:2038738-2038938	col0_3	083_3	OK	0	56.4567	1.79769e+308	1.79769e+308	0.0238744	0.201304	no	Encodes JASON. jason mutant produces diploid male gametes leading to triploid progeny. Diploid gametes in the jason mutant are generated by a defect in male meiosis II.
AT1G06690.1	XLOC_002493	XLOC_002493	AT1G06690	1:2049648-2052140	col0_3	083_3	OK	87.3949	61.9915	-0.495478	1.40912	0.158799	0.476132	no	NAD(P)-linked oxidoreductase superfamily protein; FUNCTIONS IN: oxidoreductase activity, aldo-keto reductase activity; INVOLVED IN: oxidation reduction; LOCATED IN: chloroplast thylakoid membrane, chloroplast, plastoglobule, chloroplast envelope; EXPRESSED IN: 22 plant structures; EXPRESSED DURING: 14 growth stages; CONTAINS InterPro DOMAIN/s: Aldo/keto reductase (InterPro:IPR001395), Aldo/keto r…
AT1G06700.1	XLOC_002494	XLOC_002494	AT1G06700	1:2052493-2055405	col0_3	083_3	OK	37.7378	59.9365	0.667423	-1.65447	0.0980316	0.37514	no	Protein kinase superfamily protein; FUNCTIONS IN: protein tyrosine kinase activity, protein kinase activity, kinase activity, ATP binding; INVOLVED IN: protein amino acid phosphorylation; LOCATED IN: plasma membrane; EXPRESSED IN: 25 plant structures; EXPRESSED DURING: 15 growth stages; CONTAINS InterPro DOMAIN/s: Protein kinase, ATP binding site (InterPro:IPR017441), Protein kinase, catalytic do…
AT1G06700.2	XLOC_004554	XLOC_004554	AT1G06700	1:2052493-2055405	col0_3	083_3	OK	3.30216	8.74051	1.40431	-0.365946	0.714405	0.892233	no
AT1G06710.1	XLOC_002495	XLOC_002495	AT1G06710	1:2056031-2059545	col0_3	083_3	OK	1.41807	1.36876	-0.0510529	0.0803473	0.935961	0.981328	no	Tetratricopeptide repeat (TPR)-like superfamily protein; LOCATED IN: mitochondrion; EXPRESSED IN: 12 plant structures; EXPRESSED DURING: 7 growth stages; CONTAINS InterPro DOMAIN/s: Pentatricopeptide repeat (InterPro:IPR002885); BEST Arabidopsis thaliana protein match is: Tetratricopeptide repeat (TPR)-like superfamily protein (TAIR:AT3G06920.1); Has 67223 Blast hits to 14860 proteins in 308 spec…
AT1G06720.1	XLOC_002496	XLOC_002496	AT1G06720	1:2060505-2067353	col0_3	083_3	OK	11.2207	9.14867	-0.294531	0.428624	0.668197	0.871619	no	P-loop containing nucleoside triphosphate hydrolases superfamily protein; FUNCTIONS IN: GTP binding, GTPase activity; INVOLVED IN: ribosome biogenesis; LOCATED IN: nucleus; EXPRESSED IN: 21 plant structures; EXPRESSED DURING: 13 growth stages; CONTAINS InterPro DOMAIN/s: AARP2CN (InterPro:IPR012948), Protein synthesis factor, GTP-binding (InterPro:IPR000795), Protein of unknown function DUF663 (I…
AT1G06730.1	XLOC_000198	XLOC_000198	AT1G06730	1:2067525-2070394	col0_3	083_3	OK	8.56384	8.52968	-0.00576684	0.0133233	0.98937	0.9975	no	pfkB-like carbohydrate kinase family protein; FUNCTIONS IN: kinase activity; INVOLVED IN: D-ribose catabolic process; LOCATED IN: nucleus, cytoplasm; EXPRESSED IN: 22 plant structures; EXPRESSED DURING: 13 growth stages; CONTAINS InterPro DOMAIN/s: Carbohydrate/purine kinase (InterPro:IPR011611); BEST Arabidopsis thaliana protein match is: pfkB-like carbohydrate kinase family protein (TAIR:AT3G59…
AT1G06740.1	XLOC_000199	XLOC_000199	AT1G06740	1:2072725-2073400	col0_3	083_3	OK	1.64249	0.447083	-1.87727	1.49471	0.134989	0.439463	no	transposable element gene; Mutator-like transposase family, has a 2.7e-53 P-value blast match to GB:AAA21566 mudrA of transposon="MuDR" (MuDr-element) (Zea mays)
AT1G06760.1	XLOC_002497	XLOC_002497	AT1G06760	1:2076581-2077684	col0_3	083_3	OK	86.9821	101.068	0.216532	-0.61593	0.537941	0.803829	no	winged-helix DNA-binding transcription factor family protein; FUNCTIONS IN: DNA binding; INVOLVED IN: nucleosome assembly; LOCATED IN: nucleus, nucleosome; EXPRESSED IN: 23 plant structures; EXPRESSED DURING: 13 growth stages; CONTAINS InterPro DOMAIN/s: Winged helix-turn-helix transcription repressor DNA-binding (InterPro:IPR011991), Histone H5 (InterPro:IPR005819), Histone H1/H5 (InterPro:IPR00…
AT1G06790.1	XLOC_000201	XLOC_000201	AT1G06790	1:2087236-2091448	col0_3	083_3	OK	8.43874	4.86091	-0.795801	1.21119	0.225821	0.55141	no	RNA polymerase Rpb7 N-terminal domain-containing protein; FUNCTIONS IN: DNA-directed RNA polymerase activity; INVOLVED IN: transcription; LOCATED IN: cellular_component unknown; EXPRESSED IN: 22 plant structures; EXPRESSED DURING: 13 growth stages; CONTAINS InterPro DOMAIN/s: RNA polymerase Rpb7, N-terminal (InterPro:IPR005576), RNA polymerase III, subunit Rpc25 (InterPro:IPR013238); Has 892 Blas…
AT1G06830.1	XLOC_000202	XLOC_000202	AT1G06830	1:2097183-2097653	col0_3	083_3	OK	7.27596	0.814692	-3.15881	1.66865	0.0951863	0.369069	no	Glutaredoxin family protein; FUNCTIONS IN: electron carrier activity, protein disulfide oxidoreductase activity; INVOLVED IN: cell redox homeostasis; LOCATED IN: endomembrane system; EXPRESSED IN: 19 plant structures; EXPRESSED DURING: 9 growth stages; CONTAINS InterPro DOMAIN/s: Glutaredoxin-like, plant II (InterPro:IPR011905), Thioredoxin fold (InterPro:IPR012335), Glutaredoxin (InterPro:IPR002…
AT1G06840.1	XLOC_002501	XLOC_002501	AT1G06840	1:2097668-2103433	col0_3	083_3	OK	5.06652	8.93364	0.818254	-1.99709	0.0458159	0.262706	no	Leucine-rich repeat protein kinase family protein; FUNCTIONS IN: protein serine/threonine kinase activity, protein kinase activity, ATP binding; INVOLVED IN: transmembrane receptor protein tyrosine kinase signaling pathway, protein amino acid phosphorylation; LOCATED IN: plasma membrane, membrane; EXPRESSED IN: 20 plant structures; EXPRESSED DURING: 9 growth stages; CONTAINS InterPro DOMAIN/s: Pr…
AT1G06870.1	XLOC_000204	XLOC_000204	AT1G06870	1:2108602-2110937	col0_3	083_3	OK	11.1068	10.7019	-0.0535804	0.126729	0.899155	0.968874	no	Peptidase S24/S26A/S26B/S26C family protein; FUNCTIONS IN: serine-type peptidase activity, peptidase activity; INVOLVED IN: proteolysis; LOCATED IN: integral to membrane, membrane; EXPRESSED IN: male gametophyte, pollen tube; EXPRESSED DURING: L mature pollen stage; CONTAINS InterPro DOMAIN/s: Peptidase S24/S26A/S26B/S26C, beta-ribbon domain (InterPro:IPR011056), Peptidase S24/S26A/S26B/S26C (Int…
AT1G06890.3	XLOC_002502	XLOC_002502	AT1G06890	1:2111344-2114535	col0_3	083_3	OK	23.0716	36.9736	0.680376	-1.50641	0.131962	0.434427	no
AT1G06900.1	XLOC_002503	XLOC_002503	AT1G06900	1:2114976-2123721	col0_3	083_3	OK	11.9848	12.5079	0.0616321	-0.163518	0.870111	0.958009	no	Insulinase (Peptidase family M16) family protein; FUNCTIONS IN: metalloendopeptidase activity, catalytic activity, zinc ion binding, metal ion binding; INVOLVED IN: proteolysis; LOCATED IN: cellular_component unknown; EXPRESSED IN: 23 plant structures; EXPRESSED DURING: 13 growth stages; CONTAINS InterPro DOMAIN/s: Peptidase M16, zinc-binding site (InterPro:IPR001431), Peptidase M16, C-terminal (…
AT1G06960.2	XLOC_000206	XLOC_000206	AT1G06960	1:2135863-2137704	col0_3	083_3	OK	14.4083	24.4095	0.760547	-1.38763	0.165251	0.484813	no
AT1G06980.1	XLOC_002505	XLOC_002505	AT1G06980	1:2143060-2143797	col0_3	083_3	OK	9.10912	10.0626	0.143627	-0.254197	0.799343	0.928902	no	unknown protein; FUNCTIONS IN: molecular_function unknown; INVOLVED IN: biological_process unknown; LOCATED IN: endomembrane system; EXPRESSED IN: sepal, male gametophyte, carpel; EXPRESSED DURING: 4 anthesis; BEST Arabidopsis thaliana protein match is: unknown protein (TAIR:AT2G30230.1); Has 159 Blast hits to 159 proteins in 13 species: Archae - 0; Bacteria - 0; Metazoa - 0; Fungi - 0; Plants - …
AT1G07010.3	XLOC_000207	XLOC_000207	AT1G07010	1:2152859-2155093	col0_3	083_3	OK	70.7765	30.7028	-1.2049	3.31463	0.00091765	0.0303959	yes	Calcineurin-like metallo-phosphoesterase superfamily protein; BEST Arabidopsis thaliana protein match is: Calcineurin-like metallo-phosphoesterase superfamily protein (TAIR:AT1G18480.1); Has 109 Blast hits to 109 proteins in 48 species: Archae - 0; Bacteria - 77; Metazoa - 0; Fungi - 8; Plants - 20; Viruses - 0; Other Eukaryotes - 4 (source: NCBI BLink).
AT1G07020.1	XLOC_002507	XLOC_002507	AT1G07020	1:2155217-2155998	col0_3	083_3	OK	12.8562	30.364	1.23989	-2.64919	0.00806856	0.12417	no	unknown protein; Has 39 Blast hits to 39 proteins in 17 species: Archae - 0; Bacteria - 0; Metazoa - 6; Fungi - 3; Plants - 28; Viruses - 0; Other Eukaryotes - 2 (source: NCBI BLink).
AT1G07030.1	XLOC_002508	XLOC_002508	AT1G07030	1:2158421-2160799	col0_3	083_3	OK	11.4196	5.87586	-0.958645	1.96084	0.0498972	0.266442	no	Mitochondrial substrate carrier family protein; FUNCTIONS IN: binding; INVOLVED IN: transport, mitochondrial transport, transmembrane transport; LOCATED IN: mitochondrial inner membrane, membrane; EXPRESSED IN: 20 plant structures; EXPRESSED DURING: 15 growth stages; CONTAINS InterPro DOMAIN/s: Mitochondrial carrier protein (InterPro:IPR002067), Mitochondrial substrate carrier (InterPro:IPR001993…
AT1G07040.1	XLOC_002509	XLOC_002509	AT1G07040	1:2161119-2163290	col0_3	083_3	OK	10.4369	10.6134	0.0241868	-0.0537762	0.957113	0.987284	no	unknown protein; INVOLVED IN: biological_process unknown; LOCATED IN: chloroplast; EXPRESSED IN: 24 plant structures; EXPRESSED DURING: 14 growth stages; BEST Arabidopsis thaliana protein match is: unknown protein (TAIR:AT1G27030.1); Has 540 Blast hits to 538 proteins in 187 species: Archae - 0; Bacteria - 333; Metazoa - 0; Fungi - 0; Plants - 67; Viruses - 0; Other Eukaryotes - 140 (source: NCBI…
AT1G07050.1	XLOC_002510	XLOC_002510	AT1G07050	1:2164500-2164826	col0_3	083_3	OK	0	25.1341	1.79769e+308	1.79769e+308	0.0142945	0.162872	no	CCT motif family protein; CONTAINS InterPro DOMAIN/s: CCT domain (InterPro:IPR010402); BEST Arabidopsis thaliana protein match is: CCT motif family protein (TAIR:AT4G25990.1); Has 1772 Blast hits to 1772 proteins in 105 species: Archae - 0; Bacteria - 0; Metazoa - 1; Fungi - 2; Plants - 1711; Viruses - 0; Other Eukaryotes - 58 (source: NCBI BLink).
AT1G07070.1	XLOC_000208	XLOC_000208	AT1G07070	1:2168572-2169786	col0_3	083_3	OK	28.516	14.7731	-0.948802	1.8002	0.0718298	0.31525	no	Ribosomal protein L35Ae family protein; FUNCTIONS IN: structural constituent of ribosome; INVOLVED IN: translation, ribosome biogenesis; LOCATED IN: ribosome, cytosolic large ribosomal subunit; EXPRESSED IN: 22 plant structures; EXPRESSED DURING: 13 growth stages; CONTAINS InterPro DOMAIN/s: Ribosomal protein L35Ae (InterPro:IPR001780), Ribosomal protein L35Ae, conserved site (InterPro:IPR018266)…
AT1G07080.1	XLOC_000209	XLOC_000209	AT1G07080	1:2169994-2171949	col0_3	083_3	OK	101.681	82.2991	-0.305103	0.869068	0.38481	0.69337	no	Thioredoxin superfamily protein; FUNCTIONS IN: catalytic activity; INVOLVED IN: biological_process unknown; LOCATED IN: vacuole; EXPRESSED IN: 23 plant structures; EXPRESSED DURING: 15 growth stages; CONTAINS InterPro DOMAIN/s: Gamma interferon inducible lysosomal thiol reductase GILT (InterPro:IPR004911), Thioredoxin-like fold (InterPro:IPR012336); BEST Arabidopsis thaliana protein match is: gam…
AT1G07128.1	XLOC_002513	XLOC_002513	AT1G07128	1:2187590-2188646	col0_3	083_3	OK	2.81407	1.64017	-0.778818	0.79766	0.425068	0.72358	no	Potential natural antisense gene, locus overlaps with AT1G07130
AT1G07135.1	XLOC_002514	XLOC_002514	AT1G07135	1:2190029-2190684	col0_3	083_3	OK	54.7592	64.9075	0.245283	-0.68555	0.492997	0.777028	no	glycine-rich protein; Has 22251 Blast hits to 8348 proteins in 789 species: Archae - 21; Bacteria - 7328; Metazoa - 6126; Fungi - 1280; Plants - 3980; Viruses - 524; Other Eukaryotes - 2992 (source: NCBI BLink).
AT1G07170.3	XLOC_000211	XLOC_000211	AT1G07170	1:2200167-2201165	col0_3	083_3	OK	14.1772	31.5943	1.15609	-2.03196	0.0421575	0.250666	no
AT1G07200.2	XLOC_002517	XLOC_002517	AT1G07200	1:2208790-2212383	col0_3	083_3	OK	5.27675	7.41164	0.490144	-1.16352	0.24462	0.570319	no	Double Clp-N motif-containing P-loop nucleoside triphosphate hydrolases superfamily protein; FUNCTIONS IN: ATP binding; INVOLVED IN: biological_process unknown; LOCATED IN: cellular_component unknown; BEST Arabidopsis thaliana protein match is: Double Clp-N motif-containing P-loop nucleoside triphosphate hydrolases superfamily protein (TAIR:AT2G29970.1); Has 14612 Blast hits to 14412 proteins in …
AT1G07210.1	XLOC_000213	XLOC_000213	AT1G07210	1:2215237-2216894	col0_3	083_3	OK	27.5586	19.4265	-0.504474	1.25758	0.208542	0.536126	no	Ribosomal protein S18; FUNCTIONS IN: structural constituent of ribosome; INVOLVED IN: translation; LOCATED IN: ribosome, intracellular; EXPRESSED IN: 24 plant structures; EXPRESSED DURING: 15 growth stages; CONTAINS InterPro DOMAIN/s: Ribosomal protein S18 (InterPro:IPR001648); Has 5527 Blast hits to 5527 proteins in 2078 species: Archae - 0; Bacteria - 4261; Metazoa - 44; Fungi - 19; Plants - 20…
AT1G07220.1	XLOC_002518	XLOC_002518	AT1G07220	1:2216984-2219482	col0_3	083_3	OK	5.02041	8.58086	0.773317	-1.6683	0.0952564	0.369106	no	FUNCTIONS IN: molecular_function unknown; INVOLVED IN: biological_process unknown; LOCATED IN: mitochondrion; EXPRESSED IN: 22 plant structures; EXPRESSED DURING: 13 growth stages; CONTAINS InterPro DOMAIN/s: Lipopolysaccharide-modifying protein (InterPro:IPR006598), Protein of unknown function DUF821, CAP10-like (InterPro:IPR008539); BEST Arabidopsis thaliana protein match is: Arabidopsis thalia…
AT1G07280.1	XLOC_004556	XLOC_004556	AT1G07280	1:2238053-2241163	col0_3	083_3	OK	2.6044	0	-1.79769e+308	-1.79769e+308	0.215736	0.541324	no	Tetratricopeptide repeat (TPR)-like superfamily protein; FUNCTIONS IN: binding; INVOLVED IN: biological_process unknown; LOCATED IN: chloroplast; EXPRESSED IN: 21 plant structures; EXPRESSED DURING: 13 growth stages; CONTAINS InterPro DOMAIN/s: Tetratricopeptide-like helical (InterPro:IPR011990), Tetratricopeptide repeat-containing (InterPro:IPR013026); BEST Arabidopsis thaliana protein match is:…
AT1G07280.1	XLOC_000216	XLOC_000216	AT1G07280	1:2238053-2241163	col0_3	083_3	OK	32.1265	25.9572	-0.307629	0.872387	0.382997	0.692463	no	Tetratricopeptide repeat (TPR)-like superfamily protein; FUNCTIONS IN: binding; INVOLVED IN: biological_process unknown; LOCATED IN: chloroplast; EXPRESSED IN: 21 plant structures; EXPRESSED DURING: 13 growth stages; CONTAINS InterPro DOMAIN/s: Tetratricopeptide-like helical (InterPro:IPR011990), Tetratricopeptide repeat-containing (InterPro:IPR013026); BEST Arabidopsis thaliana protein match is:…
AT1G07300.1	XLOC_002520	XLOC_002520	AT1G07300	1:2245989-2246290	col0_3	083_3	OK	0	19.989	1.79769e+308	1.79769e+308	0.00432777	0.0878407	no	josephin protein-related; BEST Arabidopsis thaliana protein match is: JOSEPHIN-like protein (TAIR:AT2G29640.1); Has 49 Blast hits to 49 proteins in 11 species: Archae - 0; Bacteria - 0; Metazoa - 0; Fungi - 0; Plants - 49; Viruses - 0; Other Eukaryotes - 0 (source: NCBI BLink).
AT1G07310.1	XLOC_002521	XLOC_002521	AT1G07310	1:2247449-2248934	col0_3	083_3	OK	28.1995	30.4051	0.108645	-0.297957	0.765736	0.91438	no	Calcium-dependent lipid-binding (CaLB domain) family protein; CONTAINS InterPro DOMAIN/s: C2 membrane targeting protein (InterPro:IPR018029), C2 calcium/lipid-binding domain, CaLB (InterPro:IPR008973), C2 calcium-dependent membrane targeting (InterPro:IPR000008); BEST Arabidopsis thaliana protein match is: Calcium-dependent lipid-binding (CaLB domain) family protein (TAIR:AT5G23950.1); Has 16203 …
AT1G07350.2	XLOC_002522	XLOC_002522	AT1G07350	1:2257511-2260112	col0_3	083_3	OK	19.024	48.1052	1.33837	-2.02812	0.0425479	0.252057	no
AT1G07360.1	XLOC_002523	XLOC_002523	AT1G07360	1:2260407-2262850	col0_3	083_3	OK	30.5826	24.9862	-0.291578	0.82138	0.41143	0.713771	no	Encodes MAC5A, a component of the MOS4-associated complex (MAC) that contributes to snc1- mediated autoimmunity. MAC is a highly conserved nuclear protein complex associated with the spliceosome. Homologues include AT1G07360 (MAC5A), AT2G29580 (MAC5B) and AT5G07060 (MAC5C).
AT1G07380.1	XLOC_002524	XLOC_002524	AT1G07380	1:2264676-2266887	col0_3	083_3	OK	0	51.2832	1.79769e+308	1.79769e+308	0.0126652	0.156928	no	Neutral/alkaline non-lysosomal ceramidase; FUNCTIONS IN: ceramidase activity; INVOLVED IN: biological_process unknown; LOCATED IN: plasma membrane; EXPRESSED IN: 23 plant structures; EXPRESSED DURING: 13 growth stages; CONTAINS InterPro DOMAIN/s: Neutral/alkaline nonlysosomal ceramidase (InterPro:IPR006823); BEST Arabidopsis thaliana protein match is: Neutral/alkaline non-lysosomal ceramidase (TA…
AT1G07400.1	XLOC_000220	XLOC_000220	AT1G07400	1:2275068-2275748	col0_3	083_3	OK	1.55783	0.303758	-2.35854	1.21715	0.223546	0.549546	no	HSP20-like chaperones superfamily protein; CONTAINS InterPro DOMAIN/s: Heat shock protein Hsp20 (InterPro:IPR002068), HSP20-like chaperone (InterPro:IPR008978); BEST Arabidopsis thaliana protein match is: HSP20-like chaperones superfamily protein (TAIR:AT1G59860.1); Has 7238 Blast hits to 7237 proteins in 1623 species: Archae - 225; Bacteria - 4290; Metazoa - 129; Fungi - 318; Plants - 1626; Viru…
AT1G07450.1	XLOC_002525	XLOC_002525	AT1G07440	1:2286293-2289286	col0_3	083_3	OK	45.0943	47.3298	0.0698017	-0.131834	0.895116	0.967302	no	NAD(P)-binding Rossmann-fold superfamily protein; FUNCTIONS IN: oxidoreductase activity, binding, catalytic activity; INVOLVED IN: oxidation reduction, metabolic process; EXPRESSED IN: 20 plant structures; EXPRESSED DURING: 10 growth stages; CONTAINS InterPro DOMAIN/s: Short-chain dehydrogenase/reductase, conserved site (InterPro:IPR020904), NAD(P)-binding domain (InterPro:IPR016040), Glucose/rib…
AT1G07470.1	XLOC_000222	XLOC_000222	AT1G07470	1:2291454-2294549	col0_3	083_3	OK	18.4136	19.6536	0.0940164	-0.188549	0.850446	0.949669	no	Transcription factor IIA, alpha/beta subunit; FUNCTIONS IN: RNA polymerase II transcription factor activity, sequence-specific DNA binding transcription factor activity; INVOLVED IN: transcription initiation from RNA polymerase II promoter, transcription; LOCATED IN: transcription factor TFIIA complex; EXPRESSED IN: male gametophyte, pollen tube; EXPRESSED DURING: L mature pollen stage, M germina…
AT1G07480.1	XLOC_002526	XLOC_002526	AT1G07480	1:2296472-2299473	col0_3	083_3	OK	16.8371	20.3454	0.273066	-0.744988	0.456279	0.748726	no	Transcription factor IIA, alpha/beta subunit; FUNCTIONS IN: RNA polymerase II transcription factor activity, sequence-specific DNA binding transcription factor activity; INVOLVED IN: transcription initiation from RNA polymerase II promoter, transcription; LOCATED IN: transcription factor TFIIA complex; CONTAINS InterPro DOMAIN/s: Transcription factor IIA, alpha/beta subunit (InterPro:IPR004855), …
AT1G07520.1	XLOC_002528	XLOC_002528	AT1G07520	1:2310158-2312063	col0_3	083_3	OK	4.01968	5.90706	0.555359	-1.12174	0.261974	0.589523	no	GRAS family transcription factor; CONTAINS InterPro DOMAIN/s: Transcription factor GRAS (InterPro:IPR005202); BEST Arabidopsis thaliana protein match is: GRAS family transcription factor (TAIR:AT2G29065.1); Has 2426 Blast hits to 2385 proteins in 289 species: Archae - 0; Bacteria - 8; Metazoa - 3; Fungi - 0; Plants - 2411; Viruses - 0; Other Eukaryotes - 4 (source: NCBI BLink).
AT1G07615.1	XLOC_002532	XLOC_002532	AT1G07615	1:2342132-2344286	col0_3	083_3	OK	3.60136	8.27242	1.19977	-1.56152	0.1184	0.411648	no	GTP-binding protein Obg/CgtA; FUNCTIONS IN: magnesium ion binding, GTP binding, GTPase activity; LOCATED IN: intracellular; EXPRESSED IN: 14 plant structures; EXPRESSED DURING: 6 growth stages; CONTAINS InterPro DOMAIN/s: GTP1/OBG subdomain (InterPro:IPR006169), GTP1/OBG (InterPro:IPR006073), GTP-binding protein, HSR1-related (InterPro:IPR002917), GTP-binding protein Obg/CgtA (InterPro:IPR014100)…
AT1G07650.1	XLOC_002535	XLOC_002535	AT1G07650	1:2359706-2366502	col0_3	083_3	OK	14.8494	103.719	2.80421	-1.93164	0.053404	0.276731	no
AT1G07660.1	XLOC_000226	XLOC_000226	AT1G07660	1:2368831-2369623	col0_3	083_3	OK	22.7986	26.2291	0.202224	-0.455737	0.648579	0.86288	no	Histone superfamily protein; FUNCTIONS IN: DNA binding; INVOLVED IN: nucleosome assembly; LOCATED IN: plasma membrane, chloroplast; EXPRESSED IN: cultured cell; CONTAINS InterPro DOMAIN/s: Histone H4, conserved site (InterPro:IPR019809), Histone-fold (InterPro:IPR009072), Histone core (InterPro:IPR007125), Histone H4 (InterPro:IPR001951); BEST Arabidopsis thaliana protein match is: Histone superf…
AT1G07700.1	XLOC_000227	XLOC_000227	AT1G07700	1:2379656-2381300	col0_3	083_3	OK	63.113	35.8376	-0.816462	1.90723	0.056491	0.277045	no
AT1G07705.1	XLOC_000228	XLOC_000228	AT1G07705	1:2381625-2386055	col0_3	083_3	OK	15.303	18.7612	0.29393	-0.380357	0.70368	0.888007	no
AT1G07728.2	XLOC_000229	XLOC_000229	AT1G07728	1:2395465-2397311	col0_3	083_3	OK	4.15209	2.06035	-1.01095	1.28585	0.198497	0.523768	no
AT1G07745.1	XLOC_002539	XLOC_002539	AT1G07740,ATRAD51D	1:2399685-2402452	col0_3	083_3	OK	2.39571	0.378785	-2.661	2.37122	0.0177296	0.180498	no	Is a suppressor of SNI1. Encodes a member of the RecA/RAD51 family of DNA recombination and repair proteins. Both RAD51 and SNI1 have a dual role in pathogen-related gene transcription and somatic homologous recombination.
AT1G07750.1	XLOC_002540	XLOC_002540	AT1G07750	1:2404090-2405904	col0_3	083_3	OK	7.13661	9.86314	0.466807	-0.958201	0.337962	0.656486	no	RmlC-like cupins superfamily protein; FUNCTIONS IN: copper ion binding, zinc ion binding, nutrient reservoir activity; INVOLVED IN: biological_process unknown; LOCATED IN: cellular_component unknown; EXPRESSED IN: 26 plant structures; EXPRESSED DURING: 14 growth stages; CONTAINS InterPro DOMAIN/s: Cupin, RmlC-type (InterPro:IPR011051), Cupin 1 (InterPro:IPR006045), RmlC-like jelly roll fold (Inte…
AT1G07820.1	XLOC_002543	XLOC_002543	AT1G07820	1:2421259-2421936	col0_3	083_3	OK	99.8706	108.846	0.124157	-0.292204	0.770131	0.916983	no	Histone superfamily protein; FUNCTIONS IN: DNA binding; INVOLVED IN: nucleosome assembly; LOCATED IN: nucleus, nucleosome; CONTAINS InterPro DOMAIN/s: Histone-fold (InterPro:IPR009072), Histone H4, conserved site (InterPro:IPR019809), Histone core (InterPro:IPR007125), Histone H4 (InterPro:IPR001951); BEST Arabidopsis thaliana protein match is: Histone superfamily protein (TAIR:AT5G59690.1); Has …
AT1G07830.1	XLOC_000232	XLOC_000232	AT1G07830	1:2422274-2423630	col0_3	083_3	OK	16.5777	14.6967	-0.173758	0.315983	0.752016	0.908278	no	ribosomal protein L29 family protein; FUNCTIONS IN: structural constituent of ribosome; INVOLVED IN: translation; LOCATED IN: mitochondrion, ribosome, mitochondrial ribosome, intracellular; EXPRESSED IN: 22 plant structures; EXPRESSED DURING: 13 growth stages; CONTAINS InterPro DOMAIN/s: Ribosomal protein L47, mitochondrial (InterPro:IPR010729), Ribosomal protein L29 (InterPro:IPR001854); Has 365…
AT1G07840.1	XLOC_000233	XLOC_000233	AT1G07840	1:2424066-2426635	col0_3	083_3	OK	11.9088	8.34944	-0.512282	1.16204	0.245218	0.571064	no
AT1G07870.1	XLOC_002544	XLOC_002544	AT1G07870	1:2429806-2432040	col0_3	083_3	OK	4.10738	6.077	0.565139	-1.10243	0.270273	0.597426	no
AT1G07920.1	XLOC_000237	XLOC_000237	AT1G07920	1:2454760-2456144	col0_3	083_3	OK	316.405	244.466	-0.372137	1.05982	0.289225	0.614749	no	GTP binding Elongation factor Tu family protein; FUNCTIONS IN: calmodulin binding, translation elongation factor activity; INVOLVED IN: response to cadmium ion; LOCATED IN: mitochondrion, nucleolus, plasma membrane, chloroplast, membrane; EXPRESSED IN: 6 plant structures; EXPRESSED DURING: seedling growth; CONTAINS InterPro DOMAIN/s: Translation elongation factor EFTu/EF1A, C-terminal (InterPro:I…
AT1G07930.1	XLOC_000238	XLOC_000238	AT1G07930	1:2458272-2460693	col0_3	083_3	OK	364.399	277.78	-0.391578	1.13728	0.255421	0.582911	no	GTP binding Elongation factor Tu family protein; FUNCTIONS IN: calmodulin binding, translation elongation factor activity; INVOLVED IN: translational elongation; LOCATED IN: mitochondrion, vacuole; EXPRESSED IN: cotyledon, male gametophyte, guard cell, juvenile leaf, leaf; EXPRESSED DURING: seedling growth; CONTAINS InterPro DOMAIN/s: Translation elongation factor EFTu/EF1A, C-terminal (InterPro:…
AT1G07970.1	XLOC_002547	XLOC_002547	AT1G07970	1:2469293-2472673	col0_3	083_3	OK	5.6853	7.32004	0.364614	-0.872304	0.383043	0.692463	no	CONTAINS InterPro DOMAIN/s: Cytochrome B561-related, N-terminal (InterPro:IPR019176); Has 215 Blast hits to 213 proteins in 79 species: Archae - 0; Bacteria - 6; Metazoa - 131; Fungi - 22; Plants - 42; Viruses - 0; Other Eukaryotes - 14 (source: NCBI BLink).
AT1G07985.1	XLOC_000240	XLOC_000240	AT1G07985	1:2475424-2475872	col0_3	083_3	OK	1.29174	9.14996	2.82445	-1.95582	0.0504863	0.268544	no	Expressed protein; FUNCTIONS IN: molecular_function unknown; INVOLVED IN: biological_process unknown; LOCATED IN: chloroplast; Has 35333 Blast hits to 34131 proteins in 2444 species: Archae - 798; Bacteria - 22429; Metazoa - 974; Fungi - 991; Plants - 531; Viruses - 0; Other Eukaryotes - 9610 (source: NCBI BLink).
AT1G07990.1	XLOC_000241	XLOC_000241	AT1G07990	1:2477173-2483134	col0_3	083_3	OK	12.1167	11.0159	-0.137409	0.359489	0.719229	0.893945	no	SIT4 phosphatase-associated family protein; INVOLVED IN: biological_process unknown; LOCATED IN: endomembrane system; EXPRESSED IN: 23 plant structures; EXPRESSED DURING: 13 growth stages; CONTAINS InterPro DOMAIN/s: SIT4 phosphatase-associated protein (InterPro:IPR007587); BEST Arabidopsis thaliana protein match is: SIT4 phosphatase-associated family protein (TAIR:AT2G28360.1); Has 1048 Blast hi…
AT1G08040.1	XLOC_002552	XLOC_002552	AT1G08040	1:2495349-2498640	col0_3	083_3	OK	13.3913	12.0174	-0.156164	0.332127	0.739793	0.903344	no	Protein of unknown function (DUF707); FUNCTIONS IN: molecular_function unknown; INVOLVED IN: biological_process unknown; EXPRESSED IN: 25 plant structures; EXPRESSED DURING: 15 growth stages; CONTAINS InterPro DOMAIN/s: Protein of unknown function DUF707 (InterPro:IPR007877); BEST Arabidopsis thaliana protein match is: Protein of unknown function (DUF707) (TAIR:AT2G28310.3); Has 328 Blast hits to…
AT1G08110.4	XLOC_000242	XLOC_000242	AT1G08110	1:2535337-2537861	col0_3	083_3	OK	88.689	73.9419	-0.262363	0.676935	0.498447	0.780327	no	lactoylglutathione lyase family protein / glyoxalase I family protein; FUNCTIONS IN: calmodulin binding, lactoylglutathione lyase activity; INVOLVED IN: response to cadmium ion, carbohydrate metabolic process; LOCATED IN: chloroplast; EXPRESSED IN: 25 plant structures; EXPRESSED DURING: 14 growth stages; CONTAINS InterPro DOMAIN/s: Glyoxalase I (InterPro:IPR004361), Glyoxalase I, conserved site (…
AT1G08125.1	XLOC_002555	XLOC_002555	AT1G08125	1:2539673-2542316	col0_3	083_3	OK	12.9746	8.2045	-0.661202	1.41982	0.15566	0.472414	no
AT1G08160.1	XLOC_002557	XLOC_002557	AT1G08160	1:2559552-2560376	col0_3	083_3	OK	3.19398	1.29971	-1.29716	1.29168	0.196466	0.521986	no	Late embryogenesis abundant (LEA) hydroxyproline-rich glycoprotein family; CONTAINS InterPro DOMAIN/s: Late embryogenesis abundant protein, group 2 (InterPro:IPR004864); BEST Arabidopsis thaliana protein match is: Late embryogenesis abundant (LEA) hydroxyproline-rich glycoprotein family (TAIR:AT5G22870.1); Has 611 Blast hits to 611 proteins in 23 species: Archae - 0; Bacteria - 0; Metazoa - 0; Fu…
AT1G08180.1	XLOC_002558	XLOC_002558	AT1G08180	1:2564553-2565125	col0_3	083_3	OK	8.66026	10.4562	0.271873	-0.43328	0.664811	0.870515	no	unknown protein; Has 53 Blast hits to 53 proteins in 9 species: Archae - 0; Bacteria - 0; Metazoa - 1; Fungi - 0; Plants - 52; Viruses - 0; Other Eukaryotes - 0 (source: NCBI BLink).
AT1G08210.1	XLOC_002560	XLOC_002560	AT1G08210	1:2577037-2580596	col0_3	083_3	OK	8.5545	10.8562	0.343764	-0.621124	0.534518	0.801866	no	Eukaryotic aspartyl protease family protein; FUNCTIONS IN: aspartic-type endopeptidase activity; INVOLVED IN: proteolysis; LOCATED IN: anchored to membrane, plant-type cell wall; EXPRESSED IN: 22 plant structures; EXPRESSED DURING: 13 growth stages; CONTAINS InterPro DOMAIN/s: Peptidase aspartic (InterPro:IPR021109), Peptidase aspartic, catalytic (InterPro:IPR009007), Peptidase A1 (InterPro:IPR00…
AT1G08220.1	XLOC_002561	XLOC_002561	AT1G08220	1:2581062-2583315	col0_3	083_3	OK	5.56411	12.8416	1.2066	-1.48311	0.138046	0.44505	no	FUNCTIONS IN: molecular_function unknown; INVOLVED IN: mitochondrial proton-transporting ATP synthase complex assembly; LOCATED IN: mitochondrial inner membrane; EXPRESSED IN: 18 plant structures; EXPRESSED DURING: 7 growth stages; CONTAINS InterPro DOMAIN/s: ATPase assembly factor ATP10, mitochondria (InterPro:IPR007849); Has 168 Blast hits to 168 proteins in 86 species: Archae - 6; Bacteria - 0…
AT1G08230.2	XLOC_002562	XLOC_002562	AT1G08230	1:2583722-2586854	col0_3	083_3	OK	9.307	8.28963	-0.167007	0.227328	0.820169	0.938593	no	Codes for a H+-driven, high affinity gamma-aminobutyric acid (GABA) transporter. Localized at the plasma membrane. In planta, AtGAT1 expression was highest in flowers and under conditions of elevated GABA concentrations such as wounding or senescence.
AT1G08280.1	XLOC_000245	XLOC_000245	AT1G08280	1:2607886-2609836	col0_3	083_3	OK	3.95194	2.8754	-0.458799	0.797526	0.425146	0.72358	no	Glycosyltransferase family 29 (sialyltransferase) family protein; FUNCTIONS IN: sialyltransferase activity; INVOLVED IN: protein amino acid glycosylation; LOCATED IN: endomembrane system, integral to Golgi membrane, membrane; EXPRESSED IN: 20 plant structures; EXPRESSED DURING: 11 growth stages; CONTAINS InterPro DOMAIN/s: Sialyltransferase (InterPro:IPR012163), Glycosyl transferase, family 29 (I…
AT1G08315.1	XLOC_002564	XLOC_002564	AT1G08315	1:2620443-2621626	col0_3	083_3	OK	7.70579	11.3994	0.564944	-1.12918	0.258824	0.58625	no	ARM repeat superfamily protein; FUNCTIONS IN: binding; INVOLVED IN: biological_process unknown; LOCATED IN: cellular_component unknown; EXPRESSED IN: 22 plant structures; EXPRESSED DURING: 13 growth stages; CONTAINS InterPro DOMAIN/s: Armadillo-like helical (InterPro:IPR011989), Armadillo (InterPro:IPR000225), Armadillo-type fold (InterPro:IPR016024); BEST Arabidopsis thaliana protein match is: R…
AT1G08340.1	XLOC_000247	XLOC_000247	AT1G08340	1:2631555-2632060	col0_3	083_3	OK	0	5.76487	1.79769e+308	1.79769e+308	0.0314715	0.223668	no	Rho GTPase activating protein with PAK-box/P21-Rho-binding domain; FUNCTIONS IN: Rac GTPase activator activity; INVOLVED IN: signal transduction; LOCATED IN: intracellular; EXPRESSED IN: 23 plant structures; EXPRESSED DURING: 13 growth stages; CONTAINS InterPro DOMAIN/s: PAK-box/P21-Rho-binding (InterPro:IPR000095), Rho GTPase activation protein (InterPro:IPR008936), RhoGAP (InterPro:IPR000198); …
AT1G08350.2	XLOC_002565	XLOC_002565	AT1G08350	1:2632882-2635545	col0_3	083_3	OK	4.29151	37.5078	3.12763	-2.98906	0.00279839	0.0682431	no	Endomembrane protein 70 protein family; CONTAINS InterPro DOMAIN/s: Nonaspanin (TM9SF) (InterPro:IPR004240); BEST Arabidopsis thaliana protein match is: Endomembrane protein 70 protein family (TAIR:AT5G37310.1); Has 1602 Blast hits to 1535 proteins in 321 species: Archae - 0; Bacteria - 3; Metazoa - 611; Fungi - 269; Plants - 455; Viruses - 0; Other Eukaryotes - 264 (source: NCBI BLink).
AT1G08360.1	XLOC_000248	XLOC_000248	AT1G08360	1:2636145-2637833	col0_3	083_3	OK	280.049	249.991	-0.163802	0.468978	0.639085	0.857268	no	Ribosomal protein L1p/L10e family; FUNCTIONS IN: structural constituent of ribosome, RNA binding; INVOLVED IN: translation, RNA processing; LOCATED IN: cytosolic ribosome, ribosome, cytosolic large ribosomal subunit, plasma membrane; EXPRESSED IN: 22 plant structures; EXPRESSED DURING: 13 growth stages; CONTAINS InterPro DOMAIN/s: Ribosomal protein L1 (InterPro:IPR002143), Ribosomal protein L1, 2…
AT1G08390.1	XLOC_000250	XLOC_000250	AT1G08390	1:2642032-2645145	col0_3	083_3	OK	9.30693	8.28304	-0.168145	0.191769	0.847924	0.948583	no	unknown protein; Has 62 Blast hits to 62 proteins in 27 species: Archae - 0; Bacteria - 0; Metazoa - 34; Fungi - 0; Plants - 28; Viruses - 0; Other Eukaryotes - 0 (source: NCBI BLink).
AT1G08400.1	XLOC_002567	XLOC_002567	AT1G08400	1:2642032-2645145	col0_3	083_3	OK	2.29786	1.81269	-0.342164	0.446602	0.655162	0.865889	no	RINT-1 / TIP-1 family; CONTAINS InterPro DOMAIN/s: RINT-1/TIP-1 (InterPro:IPR007528); BEST Arabidopsis thaliana protein match is: RINT-1 / TIP-1 family (TAIR:AT3G47700.1); Has 146 Blast hits to 144 proteins in 62 species: Archae - 0; Bacteria - 0; Metazoa - 64; Fungi - 34; Plants - 43; Viruses - 0; Other Eukaryotes - 5 (source: NCBI BLink).
AT1G08410.1	XLOC_000251	XLOC_000251	AT1G08410	1:2646188-2648453	col0_3	083_3	OK	20.4193	7.83263	-1.38236	1.48683	0.137061	0.443345	no	P-loop containing nucleoside triphosphate hydrolases superfamily protein; FUNCTIONS IN: GTP binding; INVOLVED IN: biological_process unknown; LOCATED IN: intracellular; EXPRESSED IN: 18 plant structures; EXPRESSED DURING: 13 growth stages; CONTAINS InterPro DOMAIN/s: GTP1/OBG (InterPro:IPR006073), GTP-binding protein, HSR1-related (InterPro:IPR002917); BEST Arabidopsis thaliana protein match is: …
AT1G08480.1	XLOC_000255	XLOC_000255	AT1G08480	1:2684226-2685551	col0_3	083_3	OK	63.8743	48.9881	-0.382804	1.03156	0.30228	0.627188	no	predicted to encode subunit 6 of mitochondrial complex II and to participate in the respiratory chain
AT1G08530.1	XLOC_000258	XLOC_000258	AT1G08530	1:2701193-2703142	col0_3	083_3	OK	19.0036	19.694	0.0514833	-0.0920502	0.926658	0.978696	no	unknown protein; FUNCTIONS IN: molecular_function unknown; INVOLVED IN: biological_process unknown; LOCATED IN: chloroplast; BEST Arabidopsis thaliana protein match is: unknown protein (TAIR:AT5G09995.2); Has 140 Blast hits to 140 proteins in 53 species: Archae - 0; Bacteria - 63; Metazoa - 0; Fungi - 0; Plants - 76; Viruses - 0; Other Eukaryotes - 1 (source: NCBI BLink).
AT1G08580.1	XLOC_002573	XLOC_002573	AT1G08580	1:2715168-2716383	col0_3	083_3	OK	73.5632	53.9899	-0.446294	0.744057	0.456842	0.749118	no	unknown protein; Has 39 Blast hits to 39 proteins in 15 species: Archae - 0; Bacteria - 0; Metazoa - 0; Fungi - 0; Plants - 35; Viruses - 0; Other Eukaryotes - 4 (source: NCBI BLink).
AT1G08590.1	XLOC_000262	XLOC_000262	AT1G08590	1:2719932-2722151	col0_3	083_3	OK	1.51961	4.58267	1.59248	-1.72552	0.0844333	0.344562	no	similar to CLV1-like leucine rich repeat transmembrane receptor-like protein kinase (Ipomoea nil) (U77888)
AT1G08592.1	XLOC_002574	XLOC_002574	AT1G08592	1:2718942-2719567	col0_3	083_3	OK	2.1811	0.76157	-1.51801	0.99279	0.320812	0.642911	no	Potential natural antisense gene, locus overlaps with AT1G08590
AT1G08610.1	XLOC_002575	XLOC_002575	AT1G08610	1:2733688-2735727	col0_3	083_3	OK	6.2837	9.91855	0.658514	-0.854946	0.392581	0.699954	no	Pentatricopeptide repeat (PPR) superfamily protein; CONTAINS InterPro DOMAIN/s: Pentatricopeptide repeat (InterPro:IPR002885); BEST Arabidopsis thaliana protein match is: Pentatricopeptide repeat (PPR-like) superfamily protein (TAIR:AT1G09900.1); Has 46651 Blast hits to 12655 proteins in 271 species: Archae - 5; Bacteria - 25; Metazoa - 357; Fungi - 448; Plants - 44319; Viruses - 0; Other Eukaryo…
AT1G08710.1	XLOC_000267	XLOC_000267	AT1G08710	1:2771710-2773441	col0_3	083_3	OK	5.77053	7.00841	0.280383	-0.527638	0.59775	0.835616	no
AT1G08750.3	XLOC_000269	XLOC_000269	AT1G08750	1:2801077-2804459	col0_3	083_3	OK	11.474	10.8215	-0.0844713	0.174825	0.861217	0.954388	no
AT1G08760.1	XLOC_000270	XLOC_000270	AT1G08760	1:2805344-2808586	col0_3	083_3	OK	5.42853	6.44905	0.248526	-0.589411	0.555586	0.814194	no	Plant protein of unknown function (DUF936); FUNCTIONS IN: molecular_function unknown; INVOLVED IN: biological_process unknown; LOCATED IN: cellular_component unknown; EXPRESSED IN: cultured cell; CONTAINS InterPro DOMAIN/s: Protein of unknown function DUF936, plant (InterPro:IPR010341); BEST Arabidopsis thaliana protein match is: Plant protein of unknown function (DUF936) (TAIR:AT3G14170.1); Has …
AT1G08800.2	XLOC_002581	XLOC_002581	AT1G08800	1:2813150-2816775	col0_3	083_3	OK	2.19349	8.04227	1.87438	-1.25513	0.209431	0.536551	no
AT1G08845.1	XLOC_000273	XLOC_000273	AT1G08845	1:2839094-2841059	col0_3	083_3	OK	6.01022	3.24064	-0.891137	1.34421	0.178881	0.501345	no
AT1G08890.1	XLOC_000274	XLOC_000274	AT1G08890	1:2849512-2852105	col0_3	083_3	OK	1.14377	9.81593	3.10133	-1.70406	0.0883693	0.35425	no	Major facilitator superfamily protein; FUNCTIONS IN: carbohydrate transmembrane transporter activity, sugar:hydrogen symporter activity; INVOLVED IN: transport, transmembrane transport; LOCATED IN: chloroplast, membrane; CONTAINS InterPro DOMAIN/s: Sugar transporter, conserved site (InterPro:IPR005829), Major facilitator superfamily (InterPro:IPR020846), General substrate transporter (InterPro:IP…
AT1G08900.1	XLOC_000275	XLOC_000275	AT1G08900	1:2852477-2855834	col0_3	083_3	OK	10.2464	18.9574	0.887641	-1.62667	0.103807	0.386481	no	Major facilitator superfamily protein; FUNCTIONS IN: carbohydrate transmembrane transporter activity; INVOLVED IN: transport, transmembrane transport; LOCATED IN: integral to membrane, membrane; CONTAINS InterPro DOMAIN/s: Sugar transporter, conserved site (InterPro:IPR005829), Major facilitator superfamily (InterPro:IPR020846), General substrate transporter (InterPro:IPR005828), Sugar/inositol t…
AT1G08940.1	XLOC_000279	XLOC_000279	AT1G08940	1:2877717-2879107	col0_3	083_3	OK	0.961337	5.01553	2.38329	-2.47697	0.0132502	0.161378	no	Phosphoglycerate mutase family protein; FUNCTIONS IN: catalytic activity; INVOLVED IN: metabolic process; LOCATED IN: cellular_component unknown; EXPRESSED IN: 22 plant structures; EXPRESSED DURING: 13 growth stages; CONTAINS InterPro DOMAIN/s: Histidine phosphatase superfamily, clade-1 (InterPro:IPR013078), Phosphoglycerate/bisphosphoglycerate mutase, active site (InterPro:IPR001345); BEST Arabi…
AT1G09010.1	XLOC_002586	XLOC_002586	AT1G09010	1:2895189-2899368	col0_3	083_3	OK	27.5115	37.8198	0.459109	-0.825257	0.409226	0.71254	no	glycoside hydrolase family 2 protein; FUNCTIONS IN: cation binding, hydrolase activity, hydrolyzing O-glycosyl compounds, catalytic activity; INVOLVED IN: carbohydrate metabolic process; LOCATED IN: vacuole; EXPRESSED IN: 23 plant structures; EXPRESSED DURING: 13 growth stages; CONTAINS InterPro DOMAIN/s: Glycoside hydrolase family 2, immunoglobulin-like beta-sandwich (InterPro:IPR006102), Glycos…
AT1G09040.1	XLOC_000284	XLOC_000284	AT1G09040	1:2913565-2915310	col0_3	083_3	OK	1.70794	1.75766	0.0414003	-0.0448803	0.964203	0.989185	no	unknown protein; FUNCTIONS IN: molecular_function unknown; INVOLVED IN: biological_process unknown; LOCATED IN: membrane; EXPRESSED IN: leaf; BEST Arabidopsis thaliana protein match is: unknown protein (TAIR:AT1G09050.1); Has 614 Blast hits to 567 proteins in 104 species: Archae - 2; Bacteria - 12; Metazoa - 344; Fungi - 31; Plants - 81; Viruses - 0; Other Eukaryotes - 144 (source: NCBI BLink).
AT1G09050.1	XLOC_000285	XLOC_000285	AT1G09050	1:2918009-2920948	col0_3	083_3	OK	2.15849	0.536712	-2.00781	2.76515	0.0056896	0.102446	no	unknown protein; BEST Arabidopsis thaliana protein match is: unknown protein (TAIR:AT1G09040.1); Has 552 Blast hits to 499 proteins in 115 species: Archae - 0; Bacteria - 86; Metazoa - 259; Fungi - 14; Plants - 77; Viruses - 0; Other Eukaryotes - 116 (source: NCBI BLink).
AT1G09060.2	XLOC_002588	XLOC_002588	AT1G09060	1:2921108-2925791	col0_3	083_3	OK	19.5597	27.2479	0.478263	-0.822903	0.410563	0.712882	no
AT1G09130.1	XLOC_002590	XLOC_002590	AT1G09130	1:2939668-2942270	col0_3	083_3	OK	175.818	144.223	-0.285777	0.814962	0.415094	0.715532	no
AT1G09150.1	XLOC_000287	XLOC_000287	AT1G09150	1:2946191-2949090	col0_3	083_3	OK	25.4738	33.1275	0.379019	-1.01042	0.312292	0.635944	no	pseudouridine synthase and archaeosine transglycosylase (PUA) domain-containing protein; FUNCTIONS IN: RNA binding; INVOLVED IN: biological_process unknown; LOCATED IN: cellular_component unknown; EXPRESSED IN: 24 plant structures; EXPRESSED DURING: 14 growth stages; CONTAINS InterPro DOMAIN/s: Pseudouridine synthase/archaeosine transglycosylase-like (InterPro:IPR015947), Pseudouridine synthase/a…
AT1G09160.2	XLOC_002592	XLOC_002592	AT1G09160	1:2952826-2955673	col0_3	083_3	OK	18.5331	29.5452	0.67282	-1.81639	0.0693108	0.309021	no	Protein phosphatase 2C family protein; FUNCTIONS IN: protein serine/threonine phosphatase activity, catalytic activity; LOCATED IN: plasma membrane; EXPRESSED IN: 23 plant structures; EXPRESSED DURING: 13 growth stages; CONTAINS InterPro DOMAIN/s: Protein phosphatase 2C-related (InterPro:IPR001932), Protein phosphatase 2C (InterPro:IPR015655), Protein phosphatase 2C, N-terminal (InterPro:IPR01404…
AT1G09190.1	XLOC_002594	XLOC_002594	AT1G09190	1:2955980-2976731	col0_3	083_3	OK	2.39177	0.253455	-3.23827	0.353538	0.723685	0.895949	no	Tetratricopeptide repeat (TPR)-like superfamily protein; FUNCTIONS IN: molecular_function unknown; INVOLVED IN: biological_process unknown; LOCATED IN: mitochondrion; EXPRESSED IN: shoot apex, embryo, sperm cell, flower, seed; EXPRESSED DURING: petal differentiation and expansion stage, E expanded cotyledon stage, D bilateral stage; CONTAINS InterPro DOMAIN/s: Pentatricopeptide repeat (InterPro:I…
AT1G09195.1	XLOC_002595	XLOC_002595	AT1G09195	1:2955980-2976731	col0_3	083_3	OK	2.52396	303.253	6.90869	-1.91946	0.0549257	0.277045	no
AT1G09200.1	XLOC_002596	XLOC_002596	AT1G09200	1:2955980-2976731	col0_3	083_3	OK	99.192	115.898	0.224564	-0.330993	0.74065	0.903344	no	Histone superfamily protein; FUNCTIONS IN: DNA binding; INVOLVED IN: nucleosome assembly; LOCATED IN: chloroplast, nucleosome; EXPRESSED IN: 24 plant structures; EXPRESSED DURING: 15 growth stages; CONTAINS InterPro DOMAIN/s: Histone H3 (InterPro:IPR000164), Histone-fold (InterPro:IPR009072), Histone core (InterPro:IPR007125); BEST Arabidopsis thaliana protein match is: Histone superfamily protei…
AT1G09220.1	XLOC_002597	XLOC_002597	AT1G09220	1:2978122-2979270	col0_3	083_3	OK	1.55648	1.99086	0.35511	-0.404215	0.686055	0.880648	no	Pentatricopeptide repeat (PPR) superfamily protein; INVOLVED IN: biological_process unknown; LOCATED IN: cytosolic ribosome; EXPRESSED IN: 7 plant structures; EXPRESSED DURING: 4 anthesis, F mature embryo stage, petal differentiation and expansion stage, E expanded cotyledon stage, D bilateral stage; CONTAINS InterPro DOMAIN/s: Pentatricopeptide repeat (InterPro:IPR002885); BEST Arabidopsis thali…
AT1G09230.1	XLOC_002598	XLOC_002598	AT1G09230	1:2979525-2982593	col0_3	083_3	OK	11.8919	9.64987	-0.301393	0.638366	0.523236	0.795359	no	RNA-binding (RRM/RBD/RNP motifs) family protein; FUNCTIONS IN: RNA binding, nucleotide binding, nucleic acid binding; LOCATED IN: cellular_component unknown; EXPRESSED IN: 22 plant structures; EXPRESSED DURING: 13 growth stages; CONTAINS InterPro DOMAIN/s: RNA recognition motif, RNP-1 (InterPro:IPR000504), Nucleotide-binding, alpha-beta plait (InterPro:IPR012677); Has 908 Blast hits to 898 protei…
AT1G09250.1	XLOC_000289	XLOC_000289	AT1G09250	1:2989387-2990224	col0_3	083_3	OK	35.1579	45.7136	0.378776	-1.0444	0.2963	0.622359	no	basic helix-loop-helix (bHLH) DNA-binding superfamily protein; FUNCTIONS IN: sequence-specific DNA binding transcription factor activity; INVOLVED IN: regulation of transcription; LOCATED IN: nucleus, chloroplast; EXPRESSED IN: 22 plant structures; EXPRESSED DURING: 13 growth stages; CONTAINS InterPro DOMAIN/s: Helix-loop-helix DNA-binding domain (InterPro:IPR001092), Helix-loop-helix DNA-binding…
AT1G09280.1	XLOC_002599	XLOC_002599	AT1G09280	1:2994323-3001303	col0_3	083_3	OK	7.18732	8.50313	0.24254	-0.331392	0.740348	0.903344	no	CONTAINS InterPro DOMAIN/s: Rhodanese-like (InterPro:IPR001763), Serine hydrolase (InterPro:IPR005645); BEST Arabidopsis thaliana protein match is: Rhodanese/Cell cycle control phosphatase superfamily protein (TAIR:AT2G40760.1); Has 5925 Blast hits to 5912 proteins in 1592 species: Archae - 0; Bacteria - 2946; Metazoa - 156; Fungi - 408; Plants - 229; Viruses - 0; Other Eukaryotes - 2186 (source:…
AT1G09290.1	XLOC_002600	XLOC_002600	AT1G09290	1:3001516-3003741	col0_3	083_3	OK	8.79113	6.50348	-0.434837	0.89416	0.371236	0.68345	no	unknown protein; Has 73 Blast hits to 71 proteins in 26 species: Archae - 0; Bacteria - 0; Metazoa - 5; Fungi - 11; Plants - 54; Viruses - 0; Other Eukaryotes - 3 (source: NCBI BLink).
AT1G09300.1	XLOC_000291	XLOC_000291	AT1G09300	1:3003921-3008245	col0_3	083_3	OK	6.55857	5.09399	-0.364586	0.752947	0.451482	0.744085	no	Metallopeptidase M24 family protein; FUNCTIONS IN: metallopeptidase activity, manganese ion binding, metalloexopeptidase activity, aminopeptidase activity; INVOLVED IN: proteolysis, cellular process; LOCATED IN: mitochondrion; EXPRESSED IN: 18 plant structures; EXPRESSED DURING: 10 growth stages; CONTAINS InterPro DOMAIN/s: Peptidase M24B, X-Pro dipeptidase/aminopeptidase P N-terminal (InterPro:I…
AT1G09310.1	XLOC_000292	XLOC_000292	AT1G09310	1:3008955-3009747	col0_3	083_3	OK	1179.88	1198.2	0.0222276	-0.0624751	0.950184	0.98515	no	Protein of unknown function, DUF538; INVOLVED IN: biological_process unknown; LOCATED IN: apoplast; EXPRESSED IN: 22 plant structures; EXPRESSED DURING: 14 growth stages; CONTAINS InterPro DOMAIN/s: Protein of unknown function DUF538 (InterPro:IPR007493); BEST Arabidopsis thaliana protein match is: Protein of unknown function, DUF538 (TAIR:AT1G56580.1); Has 409 Blast hits to 409 proteins in 33 sp…
AT1G09320.1	XLOC_002601	XLOC_002601	AT1G09320	1:3010119-3012396	col0_3	083_3	OK	4.64378	4.5961	-0.0148904	0.0158714	0.987337	0.99701	no	agenet domain-containing protein; FUNCTIONS IN: RNA binding; INVOLVED IN: biological_process unknown; LOCATED IN: chloroplast; EXPRESSED IN: 24 plant structures; EXPRESSED DURING: 15 growth stages; CONTAINS InterPro DOMAIN/s: Tudor-like, plant (InterPro:IPR014002), Agenet (InterPro:IPR008395); BEST Arabidopsis thaliana protein match is: agenet domain-containing protein (TAIR:AT3G06520.1); Has 769…
AT1G09330.1	XLOC_002602	XLOC_002602	AT1G09330	1:3012786-3015081	col0_3	083_3	OK	44.9108	25.0178	-0.844107	2.20107	0.0277313	0.215143	no	unknown protein; FUNCTIONS IN: molecular_function unknown; INVOLVED IN: biological_process unknown; LOCATED IN: integral to membrane; EXPRESSED IN: 24 plant structures; EXPRESSED DURING: 15 growth stages; CONTAINS InterPro DOMAIN/s: Protein of unknown function DUF846, eukaryotic (InterPro:IPR008564); Has 518 Blast hits to 518 proteins in 206 species: Archae - 0; Bacteria - 0; Metazoa - 193; Fungi…
AT1G09390.1	XLOC_000294	XLOC_000294	AT1G09390	1:3031180-3033522	col0_3	083_3	OK	28.9781	30.2077	0.0599524	-0.165391	0.868637	0.957318	no	GDSL-like Lipase/Acylhydrolase superfamily protein; FUNCTIONS IN: hydrolase activity, acting on ester bonds, carboxylesterase activity; INVOLVED IN: glycerol biosynthetic process, lipid metabolic process; LOCATED IN: chloroplast stroma; EXPRESSED IN: 22 plant structures; EXPRESSED DURING: 13 growth stages; CONTAINS InterPro DOMAIN/s: Lipase, GDSL (InterPro:IPR001087); BEST Arabidopsis thaliana pr…
AT1G09410.1	XLOC_000295	XLOC_000295	AT1G09410	1:3036727-3037027	col0_3	083_3	OK	0	11.3394	1.79769e+308	1.79769e+308	0.0314715	0.223668	no	pentatricopeptide (PPR) repeat-containing protein; CONTAINS InterPro DOMAIN/s: Pentatricopeptide repeat (InterPro:IPR002885); BEST Arabidopsis thaliana protein match is: Pentatricopeptide repeat (PPR) superfamily protein (TAIR:AT1G56690.1); Has 49310 Blast hits to 14061 proteins in 238 species: Archae - 0; Bacteria - 33; Metazoa - 32; Fungi - 36; Plants - 48709; Viruses - 0; Other Eukaryotes - 50…
AT1G09440.1	XLOC_002604	XLOC_002604	AT1G09440	1:3042008-3047798	col0_3	083_3	OK	11.2611	10.2965	-0.129196	0.16841	0.866261	0.956345	no	Protein kinase superfamily protein; FUNCTIONS IN: protein serine/threonine kinase activity, protein kinase activity, kinase activity, ATP binding; INVOLVED IN: protein amino acid phosphorylation; LOCATED IN: endomembrane system; EXPRESSED IN: 11 plant structures; EXPRESSED DURING: 6 growth stages; CONTAINS InterPro DOMAIN/s: Protein kinase, ATP binding site (InterPro:IPR017441), Serine/threonine-…
AT1G09450.1	XLOC_000297	XLOC_000297	AT1G09450	1:3050076-3051972	col0_3	083_3	OK	1.36146	4.55835	1.74335	-1.52935	0.126178	0.424162	no	Encodes a protein kinase that phosphorylates histone H3 at Thr3 and Thr11 and plays a role in mitotic cell division.
AT1G09460.1	XLOC_000298	XLOC_000298	AT1G09460	1:3053768-3055243	col0_3	083_3	OK	2.07923	6.27409	1.59335	-1.77403	0.0760579	0.325959	no	Carbohydrate-binding X8 domain superfamily protein; LOCATED IN: endomembrane system; EXPRESSED IN: 19 plant structures; EXPRESSED DURING: 12 growth stages; CONTAINS InterPro DOMAIN/s: X8 (InterPro:IPR012946); BEST Arabidopsis thaliana protein match is: Carbohydrate-binding X8 domain superfamily protein (TAIR:AT2G30933.1); Has 28400 Blast hits to 14800 proteins in 1032 species: Archae - 269; Bacte…
AT1G09470.1	XLOC_002605	XLOC_002605	AT1G09470	1:3055294-3056952	col0_3	083_3	OK	2.63938	1.92641	-0.454284	0.540776	0.588662	0.831498	no	unknown protein; FUNCTIONS IN: molecular_function unknown; EXPRESSED IN: cotyledon; BEST Arabidopsis thaliana protein match is: unknown protein (TAIR:AT5G26770.1); Has 55019 Blast hits to 30094 proteins in 2088 species: Archae - 730; Bacteria - 6553; Metazoa - 28961; Fungi - 4800; Plants - 2559; Viruses - 111; Other Eukaryotes - 11305 (source: NCBI BLink).
AT1G09486.1	XLOC_002606	XLOC_002606	AT1G09486	1:3062473-3062737	col0_3	083_3	OK	0.9708	10.6219	3.45173	-1.94823	0.0513869	0.271074	no	pseudogene, 60S ribosomal protein L21 (RPL21B), temporary automated functional assignment; blastp match of 67% identity and 2.0e-52 P-value to GP|3885884|gb|AAC78102.1||AF093630 60S ribosomal protein L21 {Oryza sativa}
AT1G09490.1	XLOC_000299	XLOC_000299	AT1G09490	1:3064122-3065953	col0_3	083_3	OK	29.6166	17.1881	-0.784995	2.0346	0.0418909	0.250666	no	similar to Eucalyptus gunnii alcohol dehydrogenase of unknown physiological function (GI:1143445), Vigna unguiculata (gi:1854445), NOT a cinnamyl-alcohol dehydrogenase; Location of EST gb:H37170, gb:H77227 and gb:AA605565
AT1G09500.1	XLOC_000300	XLOC_000300	AT1G09500	1:3066764-3068550	col0_3	083_3	OK	6.45712	2.30419	-1.48663	2.15769	0.0309518	0.223668	no	similar to Eucalyptus gunnii alcohol dehydrogenase of unknown physiological function (GI:1143445), Vigna unguiculata (gi:1854445), NOT a cinnamyl-alcohol dehydrogenase
AT1G09520.1	XLOC_002607	XLOC_002607	AT1G09520	1:3071098-3072066	col0_3	083_3	OK	17.0955	8.72844	-0.969824	1.96575	0.049327	0.264283	no	LOCATED IN: chloroplast; EXPRESSED IN: 21 plant structures; EXPRESSED DURING: 12 growth stages; CONTAINS InterPro DOMAIN/s: Zinc finger, PHD-type, conserved site (InterPro:IPR019786); BEST Arabidopsis thaliana protein match is: PHD finger family protein (TAIR:AT3G17460.1); Has 56 Blast hits to 56 proteins in 17 species: Archae - 0; Bacteria - 2; Metazoa - 0; Fungi - 4; Plants - 46; Viruses - 0; O…
AT1G09575.1	XLOC_002609	XLOC_002609	AT1G09575	1:3101669-3102942	col0_3	083_3	OK	5.38437	20.8225	1.9513	-3.45409	0.000552153	0.0213998	yes	Protein of unknown function (DUF607); FUNCTIONS IN: molecular_function unknown; INVOLVED IN: biological_process unknown; LOCATED IN: mitochondrion; EXPRESSED IN: 17 plant structures; EXPRESSED DURING: 9 growth stages; CONTAINS InterPro DOMAIN/s: Protein of unknown function DUF607 (InterPro:IPR006769); BEST Arabidopsis thaliana protein match is: Protein of unknown function (DUF607) (TAIR:AT1G57610…
AT1G09580.1	XLOC_000303	XLOC_000303	AT1G09580	1:3104593-3106237	col0_3	083_3	OK	8.11596	8.11005	-0.00104994	0.00195223	0.998442	0.999555	no	emp24/gp25L/p24 family/GOLD family protein; FUNCTIONS IN: protein transmembrane transporter activity; INVOLVED IN: intracellular protein transport, transport; LOCATED IN: endomembrane system, integral to membrane, membrane; CONTAINS InterPro DOMAIN/s: GOLD (InterPro:IPR009038), emp24/gp25L/p24 (InterPro:IPR000348); BEST Arabidopsis thaliana protein match is: emp24/gp25L/p24 family/GOLD family pro…
AT1G09590.1	XLOC_000304	XLOC_000304	AT1G09590	1:3106534-3107663	col0_3	083_3	OK	247.136	196.448	-0.331152	0.941715	0.346339	0.662515	no	Translation protein SH3-like family protein; FUNCTIONS IN: structural constituent of ribosome; INVOLVED IN: translation; LOCATED IN: cytosolic ribosome, ribosome, cytosolic large ribosomal subunit, nucleolus, chloroplast; EXPRESSED IN: guard cell, juvenile leaf; CONTAINS InterPro DOMAIN/s: Translation protein SH3-like (InterPro:IPR008991), Ribosomal protein L21e (InterPro:IPR001147), Ribosomal pr…
AT1G09600.1	XLOC_000305	XLOC_000305	AT1G09600	1:3108945-3109230	col0_3	083_3	OK	0	30.2295	1.79769e+308	1.79769e+308	0.0574805	0.277045	no	Protein kinase superfamily protein; FUNCTIONS IN: protein serine/threonine kinase activity, protein kinase activity, kinase activity, ATP binding; INVOLVED IN: protein amino acid phosphorylation, N-terminal protein myristoylation; LOCATED IN: cellular_component unknown; EXPRESSED IN: 18 plant structures; EXPRESSED DURING: 11 growth stages; CONTAINS InterPro DOMAIN/s: Protein kinase, ATP binding s…
AT1G09610.1	XLOC_000306	XLOC_000306	AT1G09610	1:3111807-3112047	col0_3	083_3	OK	0	16.2737	1.79769e+308	1.79769e+308	0.0363419	0.237498	no	Protein of unknown function (DUF579); FUNCTIONS IN: molecular_function unknown; INVOLVED IN: biological_process unknown; LOCATED IN: endomembrane system; EXPRESSED IN: 8 plant structures; EXPRESSED DURING: 4 anthesis, petal differentiation and expansion stage; CONTAINS InterPro DOMAIN/s: Protein of unknown function DUF579 (InterPro:IPR021148), Conserved hypothetical protein CHP01627 (InterPro:IPR…
AT1G09620.1	XLOC_002610	XLOC_002610	AT1G09620	1:3112844-3116684	col0_3	083_3	OK	39.177	38.4217	-0.0280854	0.0765734	0.938963	0.982861	no	ATP binding;leucine-tRNA ligases;aminoacyl-tRNA ligases;nucleotide binding;ATP binding;aminoacyl-tRNA ligases; FUNCTIONS IN: nucleotide binding, aminoacyl-tRNA ligase activity, leucine-tRNA ligase activity, ATP binding; INVOLVED IN: leucyl-tRNA aminoacylation, translation, tRNA aminoacylation for protein translation; LOCATED IN: chloroplast; EXPRESSED IN: 25 plant structures; EXPRESSED DURING: 13…
AT1G09640.1	XLOC_000307	XLOC_000307	AT1G09640	1:3119937-3122353	col0_3	083_3	OK	109.696	110.198	0.00658515	-0.0187783	0.985018	0.99653	no	Translation elongation factor EF1B, gamma chain; FUNCTIONS IN: translation elongation factor activity; INVOLVED IN: translational elongation; LOCATED IN: plasma membrane; EXPRESSED IN: male gametophyte, cultured cell, pollen tube, leaf, seed; EXPRESSED DURING: L mature pollen stage, M germinated pollen stage, seed development stages; CONTAINS InterPro DOMAIN/s: Thioredoxin fold (InterPro:IPR01233…
AT1G09645.1	XLOC_000308	XLOC_000308	AT1G09645	1:3122997-3124677	col0_3	083_3	OK	25.0637	27.558	0.136873	-0.338266	0.735163	0.900593	no	unknown protein; BEST Arabidopsis thaliana protein match is: unknown protein (TAIR:AT1G57765.1); Has 35333 Blast hits to 34131 proteins in 2444 species: Archae - 798; Bacteria - 22429; Metazoa - 974; Fungi - 991; Plants - 531; Viruses - 0; Other Eukaryotes - 9610 (source: NCBI BLink).
AT1G09660.2	XLOC_002612	XLOC_002612	AT1G09660	1:3127845-3131072	col0_3	083_3	OK	17.9148	20.7263	0.210307	-0.551812	0.581077	0.826732	no
AT1G09680.1	XLOC_002613	XLOC_002613	AT1G09680	1:3134008-3134957	col0_3	083_3	OK	1.43701	31.4787	4.45323	-3.79752	0.000146152	0.00828983	yes	Pentatricopeptide repeat (PPR) superfamily protein; CONTAINS InterPro DOMAIN/s: Pentatricopeptide repeat (InterPro:IPR002885); BEST Arabidopsis thaliana protein match is: Tetratricopeptide repeat (TPR)-like superfamily protein (TAIR:AT5G39710.1); Has 56278 Blast hits to 14858 proteins in 304 species: Archae - 3; Bacteria - 59; Metazoa - 821; Fungi - 925; Plants - 52616; Viruses - 0; Other Eukaryo…
AT1G09690.1	XLOC_002614	XLOC_002614	AT1G09690	1:3136242-3137484	col0_3	083_3	OK	402.183	324.101	-0.311408	0.894603	0.370999	0.683366	no	Translation protein SH3-like family protein; FUNCTIONS IN: structural constituent of ribosome; INVOLVED IN: translation; LOCATED IN: ribosome, cytosolic large ribosomal subunit; EXPRESSED IN: juvenile leaf, pollen tube; CONTAINS InterPro DOMAIN/s: Translation protein SH3-like (InterPro:IPR008991), Ribosomal protein L21e (InterPro:IPR001147), Ribosomal protein L21e, conserved site (InterPro:IPR018…
AT1G09710.1	XLOC_000309	XLOC_000309	AT1G09710	1:3143371-3144316	col0_3	083_3	OK	1.76976	1.1916	-0.57065	0.548886	0.583084	0.828037	no
AT1G09730.2	XLOC_002616	XLOC_002616	AT1G09730	1:3147816-3154364	col0_3	083_3	OK	16.7816	18.61	0.149201	-0.324872	0.745278	0.90554	no
AT1G09740.1	XLOC_000310	XLOC_000310	AT1G09740	1:3154563-3156254	col0_3	083_3	OK	4.3304	11.8131	1.44782	-2.24924	0.0244974	0.204817	no	Adenine nucleotide alpha hydrolases-like superfamily protein; FUNCTIONS IN: molecular_function unknown; INVOLVED IN: response to stress; LOCATED IN: cellular_component unknown; EXPRESSED IN: 13 plant structures; EXPRESSED DURING: 7 growth stages; CONTAINS InterPro DOMAIN/s: UspA (InterPro:IPR006016), Rossmann-like alpha/beta/alpha sandwich fold (InterPro:IPR014729), Universal stress protein A (In…
AT1G09750.1	XLOC_000311	XLOC_000311	AT1G09750	1:3157404-3158900	col0_3	083_3	OK	136.13	317.048	1.21971	-2.67775	0.00741176	0.119518	no	Eukaryotic aspartyl protease family protein; FUNCTIONS IN: aspartic-type endopeptidase activity; INVOLVED IN: proteolysis; LOCATED IN: apoplast, cell wall, plant-type cell wall; EXPRESSED IN: 22 plant structures; EXPRESSED DURING: 14 growth stages; CONTAINS InterPro DOMAIN/s: Peptidase aspartic (InterPro:IPR021109), Peptidase aspartic, catalytic (InterPro:IPR009007), Peptidase A1 (InterPro:IPR001…
AT1G09780.1	XLOC_002618	XLOC_002618	AT1G09780	1:3165463-3167851	col0_3	083_3	OK	61.4468	64.4892	0.0697204	-0.193828	0.846311	0.948571	no	Phosphoglycerate mutase, 2,3-bisphosphoglycerate-independent; FUNCTIONS IN: manganese ion binding, phosphoglycerate mutase activity, 2,3-bisphosphoglycerate-independent phosphoglycerate mutase activity, catalytic activity, metal ion binding; INVOLVED IN: response to cadmium ion, response to cold; LOCATED IN: mitochondrial envelope, cytosol, chloroplast, plasma membrane; EXPRESSED IN: 26 plant str…
AT1G09794.1	XLOC_000313	XLOC_000313	AT1G09794	1:3172141-3173257	col0_3	083_3	OK	7.54425	84.5075	3.48563	-1.86211	0.0625872	0.291989	no	Cox19 family protein (CHCH motif); CONTAINS InterPro DOMAIN/s: MTCP1 (InterPro:IPR009069).
AT1G09800.1	XLOC_002619	XLOC_002619	AT1G09800	1:3176911-3180463	col0_3	083_3	OK	2.98134	3.98318	0.417958	-0.700623	0.483538	0.770162	no	Pseudouridine synthase family protein; FUNCTIONS IN: pseudouridine synthase activity; INVOLVED IN: pseudouridine synthesis, RNA modification; LOCATED IN: cellular_component unknown; EXPRESSED IN: 14 plant structures; EXPRESSED DURING: 7 growth stages; CONTAINS InterPro DOMAIN/s: Pseudouridine synthase, catalytic domain (InterPro:IPR020103), Pseudouridine synthase I, TruA, N-terminal (InterPro:IPR…
AT1G09820.1	XLOC_002621	XLOC_002621	AT1G09820	1:3190270-3192411	col0_3	083_3	OK	2.86168	3.11439	0.122087	-0.22825	0.819452	0.938408	no	Pentatricopeptide repeat (PPR-like) superfamily protein; CONTAINS InterPro DOMAIN/s: Pentatricopeptide repeat (InterPro:IPR002885); BEST Arabidopsis thaliana protein match is: Tetratricopeptide repeat (TPR)-like superfamily protein (TAIR:AT5G39710.1); Has 57260 Blast hits to 15041 proteins in 306 species: Archae - 1; Bacteria - 71; Metazoa - 917; Fungi - 972; Plants - 53378; Viruses - 0; Other Eu…
AT1G09830.1	XLOC_002622	XLOC_002622	AT1G09830	1:3192679-3194997	col0_3	083_3	OK	20.2589	13.2872	-0.608518	1.62287	0.104616	0.388361	no	glycinamide ribonucleotide synthetase (GAR synthetase) that catalyzes the conversion of phosphoribosyl amine to phosphoribosyl glycineamide
AT1G09870.1	XLOC_000317	XLOC_000317	AT1G09870	1:3205759-3208569	col0_3	083_3	OK	13.303	16.9975	0.353572	-0.937047	0.348734	0.664271	no	histidine acid phosphatase family protein; FUNCTIONS IN: acid phosphatase activity; INVOLVED IN: biological_process unknown; LOCATED IN: plasma membrane; EXPRESSED IN: 25 plant structures; EXPRESSED DURING: 14 growth stages; CONTAINS InterPro DOMAIN/s: Histidine phosphatase superfamily, clade-2 (InterPro:IPR000560), Histidine acid phosphatase, eukaryotic (InterPro:IPR016274); Has 765 Blast hits t…
AT1G09890.1	XLOC_002624	XLOC_002624	AT1G09890	1:3215458-3216000	col0_3	083_3	OK	0	14.8066	1.79769e+308	1.79769e+308	0.0363419	0.237498	no	Rhamnogalacturonate lyase family protein; CONTAINS InterPro DOMAIN/s: Rhamnogalacturonate lyase (InterPro:IPR010325), Carbohydrate-binding-like fold (InterPro:IPR013784), Galactose-binding domain-like (InterPro:IPR008979); BEST Arabidopsis thaliana protein match is: Rhamnogalacturonate lyase family protein (TAIR:AT1G09910.1); Has 301 Blast hits to 285 proteins in 64 species: Archae - 0; Bacteria …
AT1G09900.1	XLOC_000318	XLOC_000318	AT1G09900	1:3218025-3224538	col0_3	083_3	OK	13.2888	8.48038	-0.648011	1.36401	0.172566	0.493081	no	Pentatricopeptide repeat (PPR-like) superfamily protein; FUNCTIONS IN: molecular_function unknown; INVOLVED IN: biological_process unknown; LOCATED IN: membrane; EXPRESSED IN: 22 plant structures; EXPRESSED DURING: 13 growth stages; CONTAINS InterPro DOMAIN/s: Pentatricopeptide repeat (InterPro:IPR002885); BEST Arabidopsis thaliana protein match is: Pentatricopeptide repeat (PPR-like) superfamily…
AT1G09910.1	XLOC_002625	XLOC_002625	AT1G09910	1:3218025-3224538	col0_3	083_3	OK	4.37804	26.0135	2.5709	-2.10433	0.0353497	0.237498	no	Rhamnogalacturonate lyase family protein; FUNCTIONS IN: lyase activity; INVOLVED IN: carbohydrate metabolic process; LOCATED IN: cellular_component unknown; EXPRESSED IN: 23 plant structures; EXPRESSED DURING: 13 growth stages; CONTAINS InterPro DOMAIN/s: Glycoside hydrolase-type carbohydrate-binding (InterPro:IPR011013), Rhamnogalacturonate lyase (InterPro:IPR010325), Carbohydrate-binding-like f…
AT1G09920.1	XLOC_002626	XLOC_002626	AT1G09920	1:3224726-3227033	col0_3	083_3	OK	24.5876	26.949	0.132302	-0.293762	0.768939	0.916506	no	TRAF-type zinc finger-related; BEST Arabidopsis thaliana protein match is: Ubiquitin fusion degradation UFD1 family protein (TAIR:AT4G15420.1); Has 897 Blast hits to 860 proteins in 162 species: Archae - 0; Bacteria - 0; Metazoa - 570; Fungi - 106; Plants - 68; Viruses - 0; Other Eukaryotes - 153 (source: NCBI BLink).
AT1G09980.1	XLOC_002628	XLOC_002628	AT1G09980	1:3256255-3261681	col0_3	083_3	OK	9.61477	10.4113	0.114827	-0.276107	0.782466	0.922075	no	Putative serine esterase family protein; INVOLVED IN: biological_process unknown; LOCATED IN: mitochondrion; EXPRESSED IN: 22 plant structures; EXPRESSED DURING: 13 growth stages; CONTAINS InterPro DOMAIN/s: Protein of unknown function DUF3657 (InterPro:IPR022122), Protein of unknown function DUF676, hydrolase-like (InterPro:IPR007751); BEST Arabidopsis thaliana protein match is: Putative serine …
AT1G09995.1	XLOC_004562	XLOC_004562	AT1G09995	1:3262342-3263592	col0_3	083_3	OK	0.503544	8.28867	4.04095	-1.56208	0.118269	0.411433	no	DNA repair DEAD helicase RAD3/XP-D subfamily protein; BEST Arabidopsis thaliana protein match is: RAD3-like DNA-binding helicase protein (TAIR:AT1G79890.1); Has 19 Blast hits to 19 proteins in 7 species: Archae - 0; Bacteria - 0; Metazoa - 0; Fungi - 0; Plants - 19; Viruses - 0; Other Eukaryotes - 0 (source: NCBI BLink).
AT1G09995.1	XLOC_002629	XLOC_002629	AT1G09995	1:3262342-3263592	col0_3	083_3	OK	2.73363	2.76438	0.0161372	-0.0169835	0.98645	0.996849	no	DNA repair DEAD helicase RAD3/XP-D subfamily protein; BEST Arabidopsis thaliana protein match is: RAD3-like DNA-binding helicase protein (TAIR:AT1G79890.1); Has 19 Blast hits to 19 proteins in 7 species: Archae - 0; Bacteria - 0; Metazoa - 0; Fungi - 0; Plants - 19; Viruses - 0; Other Eukaryotes - 0 (source: NCBI BLink).
AT1G10020.1	XLOC_002630	XLOC_002630	AT1G10020	1:3269691-3271994	col0_3	083_3	OK	13.4812	34.7584	1.36641	-3.75484	0.000173453	0.00944978	yes	Protein of unknown function (DUF1005); CONTAINS InterPro DOMAIN/s: Protein of unknown function DUF1005 (InterPro:IPR010410); BEST Arabidopsis thaliana protein match is: Protein of unknown function (DUF1005) (TAIR:AT4G29310.1); Has 158 Blast hits to 158 proteins in 22 species: Archae - 0; Bacteria - 0; Metazoa - 4; Fungi - 6; Plants - 144; Viruses - 0; Other Eukaryotes - 4 (source: NCBI BLink).
AT1G10040.1	XLOC_002631	XLOC_002631	AT1G10040	1:3276687-3276871	col0_3	083_3	OK	0	66.0513	1.79769e+308	1.79769e+308	0.0273609	0.213196	no	alpha/beta-Hydrolases superfamily protein; CONTAINS InterPro DOMAIN/s: Protein of unknown function DUF676, hydrolase-like (InterPro:IPR007751); BEST Arabidopsis thaliana protein match is: alpha/beta-Hydrolases superfamily protein (TAIR:AT4G25770.1); Has 823 Blast hits to 815 proteins in 221 species: Archae - 0; Bacteria - 56; Metazoa - 168; Fungi - 260; Plants - 184; Viruses - 0; Other Eukaryotes…
AT1G10050.1	XLOC_000322	XLOC_000322	AT1G10050	1:3279080-3282042	col0_3	083_3	OK	0	32.473	1.79769e+308	1.79769e+308	0.0142945	0.162872	no	Encodes a putative glycosyl hydrolase family 10 protein (xylanase).
AT1G10090.1	XLOC_002632	XLOC_002632	AT1G10090	1:3290352-3296176	col0_3	083_3	OK	12.4302	14.6188	0.233967	-0.510192	0.609917	0.842386	no	Early-responsive to dehydration stress protein (ERD4); FUNCTIONS IN: molecular_function unknown; INVOLVED IN: biological_process unknown; LOCATED IN: endomembrane system, membrane; EXPRESSED IN: 24 plant structures; EXPRESSED DURING: 14 growth stages; CONTAINS InterPro DOMAIN/s: Protein of unknown function DUF221 (InterPro:IPR003864); BEST Arabidopsis thaliana protein match is: lipases;hydrolases…
AT1G10095.1	XLOC_002633	XLOC_002633	AT1G10095	1:3297540-3300502	col0_3	083_3	OK	2.20256	2.57118	0.22325	-0.31499	0.752769	0.908278	no	Protein prenylyltransferase superfamily protein; FUNCTIONS IN: protein prenyltransferase activity; INVOLVED IN: protein amino acid prenylation; LOCATED IN: cellular_component unknown; CONTAINS InterPro DOMAIN/s: Protein prenyltransferase (InterPro:IPR008940), Protein prenyltransferase, alpha subunit (InterPro:IPR002088); Has 876 Blast hits to 751 proteins in 162 species: Archae - 0; Bacteria - 0;…
AT1G10120.1	XLOC_002634	XLOC_002634	AT1G10120	1:3304038-3306354	col0_3	083_3	OK	12.0172	36.473	1.60173	-4.089	4.33245e-05	0.00336556	yes	basic helix-loop-helix (bHLH) DNA-binding superfamily protein; FUNCTIONS IN: DNA binding, sequence-specific DNA binding transcription factor activity; INVOLVED IN: regulation of transcription; LOCATED IN: nucleus; EXPRESSED IN: 22 plant structures; EXPRESSED DURING: 13 growth stages; CONTAINS InterPro DOMAIN/s: Helix-loop-helix DNA-binding domain (InterPro:IPR001092), Helix-loop-helix DNA-binding…
AT1G10140.1	XLOC_002635	XLOC_002635	AT1G10140	1:3322907-3323539	col0_3	083_3	OK	8.2366	9.07524	0.139886	-0.234145	0.814872	0.935741	no	Uncharacterised conserved protein UCP031279; FUNCTIONS IN: molecular_function unknown; INVOLVED IN: biological_process unknown; LOCATED IN: plasma membrane; EXPRESSED IN: 23 plant structures; EXPRESSED DURING: 13 growth stages; CONTAINS InterPro DOMAIN/s: Uncharacterised conserved protein UCP031279 (InterPro:IPR016972); BEST Arabidopsis thaliana protein match is: Uncharacterised conserved protein…
AT1G10150.1	XLOC_000326	XLOC_000326	AT1G10150	1:3325832-3327714	col0_3	083_3	OK	20.8695	22.5886	0.114196	-0.317409	0.750933	0.907653	no	Carbohydrate-binding protein; FUNCTIONS IN: carbohydrate binding; LOCATED IN: mitochondrion; EXPRESSED IN: 24 plant structures; EXPRESSED DURING: 15 growth stages; BEST Arabidopsis thaliana protein match is: Carbohydrate-binding protein (TAIR:AT1G59510.1); Has 114 Blast hits to 112 proteins in 22 species: Archae - 0; Bacteria - 3; Metazoa - 0; Fungi - 0; Plants - 110; Viruses - 0; Other Eukaryote…
AT1G10160.1	XLOC_000327	XLOC_000327	AT1G10160	1:3330516-3333377	col0_3	083_3	OK	1.37686	4.91474	1.83573	-1.22926	0.218976	0.545388	no	transposable element gene; non-LTR retrotransposon family (LINE), has a 3.9e-39 P-value blast match to GB:AAA67727 reverse transcriptase (LINE-element) (Mus musculus)
AT1G10180.1	XLOC_002637	XLOC_002637	AT1G10180	1:3338293-3341551	col0_3	083_3	OK	10.0279	7.74403	-0.372869	0.974526	0.329795	0.650381	no	BEST Arabidopsis thaliana protein match is: exocyst complex component 84B (TAIR:AT5G49830.1); Has 132 Blast hits to 132 proteins in 25 species: Archae - 0; Bacteria - 0; Metazoa - 7; Fungi - 0; Plants - 117; Viruses - 0; Other Eukaryotes - 8 (source: NCBI BLink).
AT1G10280.1	XLOC_002640	XLOC_002640	AT1G10280	1:3366584-3369082	col0_3	083_3	OK	3.80974	2.9369	-0.375398	0.653758	0.513268	0.789748	no	Core-2/I-branching beta-1,6-N-acetylglucosaminyltransferase family protein; CONTAINS InterPro DOMAIN/s: Core-2/I-Branching enzyme (InterPro:IPR021141); BEST Arabidopsis thaliana protein match is: Core-2/I-branching beta-1,6-N-acetylglucosaminyltransferase family protein (TAIR:AT3G21310.1); Has 584 Blast hits to 584 proteins in 19 species: Archae - 0; Bacteria - 2; Metazoa - 0; Fungi - 0; Plants -…
AT1G10310.1	XLOC_002641	XLOC_002641	AT1G10310	1:3381627-3383892	col0_3	083_3	OK	22.7181	22.4612	-0.0164067	0.0402017	0.967932	0.990495	no	encodes a NADPH-dependent pterin aldehyde reductase that accepts pterin aldehyde as well as dihydropterin aldehyde as substrates involved in metabolism and salvage of folate and its derivatives.
AT1G10320.1	XLOC_002642	XLOC_002642	AT1G10320	1:3384015-3391061	col0_3	083_3	OK	5.70297	178.527	4.96828	-3.26555	0.00109253	0.0344882	yes	Zinc finger C-x8-C-x5-C-x3-H type family protein; FUNCTIONS IN: RNA binding, nucleotide binding, zinc ion binding, nucleic acid binding; LOCATED IN: nucleus; EXPRESSED IN: 22 plant structures; EXPRESSED DURING: 13 growth stages; CONTAINS InterPro DOMAIN/s: Zinc finger, CCCH-type (InterPro:IPR000571), RNA recognition motif, RNP-1 (InterPro:IPR000504), Nucleotide-binding, alpha-beta plait (InterPro…
[truncated: 16,824 more rows]

## Sheet: p<0.05
Accesion number	test_id	gene_id	gene	locus	sample_1	sample_2	status	value_1	value_2	log2(fold_change)	test_stat	p_value	q_value	significant	annotation
[truncated: 3,347 more rows]

## Sheet: phenotype associated
genes specifically expressed in proliferation stage
[truncated: 38 more rows]

[truncated: 1 more sheets: cluster analysis]
