# Supplementary material for: AtLSG1-2 Regulates Leaf Growth by Affecting Cell Proliferation and the Onset of Endoreduplication and Synergistically Interacts with AtNMD3 during Cell Proliferation Process
Source: Front Plant Sci. 2017 Mar 10;8:337. doi: 10.3389/fpls.2017.00337 (PMC5344897; doi:10.3389/fpls.2017.00337)
Supplement: TABLE S2 — List of primers used in this study. [file Table_2.XLSX]

## Sheet: Sheet1
Primer Name	Accession number	Gene name	Sequence	Direction	Purpose
OXH847	AT1G15570	CYCA2;3	TCCTTCCGTTGTTGCTGCT	forward	for real-time PCR
OXH848	At1g15570	CYCA2;3	CGTGAGAACCGCCACAGATT	reverse	for real-time PCR
OXH849	AT1G47120	CYCA3;2	CGTCCGAAACAACATCCTTGG	forward	for real-time PCR
OXH850	AT1G47210	CYCA3;2	GCACCTCCTCTTCTGCTCAA	reverse	for real-time PCR
OXH853	AT1G34460	CYCB1;5	TCGTGCCCAGTTATTAGCGA	forward	for real-time PCR
OXH854	AT1G34460	CYCB1;5	CACTTCAACAGGCTTCGTCTG	reverse	for real-time PCR
OXH855	AT2G17620	CYCB2;1	GTAAGTATGAGGAGGTTTCGGTTC	forward	for real-time PCR
OXH856	AT2G17620	CYCB2;1	CGGGTATTGTGTCGGTAACG	reverse	for real-time PCR
OXH857	AT1G76310	CYCB2;4	TCCACTCAGGCTACACCGAA	forward	for real-time PCR
OXH858	AT1G76310	CYCB2;4	CACAGCAGAAGAAACCCAGC	reverse	for real-time PCR
OXH871	AT3G54180	CDKB1;1	ACCAACTGAGCAGCAATGGC	forward	for real-time PCR
OXH872	AT3G54180	CDKB1;1	AGGTGAAAGAGAAGGAACAGCA	reverse	for real-time PCR
OXH873	AT1G76540	CDKB2;1	TTCAAGTTGTTTGGGACACCC	forward	for real-time PCR
OXH874	AT1G76540	CDKB2;1	CTTTGCTGAGATTCGTTTCGCT	reverse	for real-time PCR
OXH875	AT2G23430	KRP1	GAGTTTCGTCGTCTTGTAGTG	forward	for real-time PCR
OXH876	AT2G23430	KRP1	CTTTCTCCTCCTCTCTCAGAT	reverse	for real-time PCR
OXH877	AT3G10525	LGO	ACAAAGAAGGACGAAGGTGA	forward	for real-time PCR
OXH878	AT3G10525	LGO	TGTAGACGGAGGAGAAGAAAC	reverse	for real-time PCR
OXH879	AT1G73360	HDG11	GGAGTCGGTGGAAACGGTTA	forward	for real-time PCR
OXH880	AT1G73360	HDG11	CCAACAGAAGCAGCAGAACAAT	reverse	for real-time PCR
OXH881	AT1G17920	HDG12	CTCATCAATACCACTGTCCAC	forward	for real-time PCR
OXH882	AT1G17920	HDG12	TCCCACTTTCCCACTAAGC	reverse	for real-time PCR
OXH883	AT4G20780	CML42	CCCAAGCCTAAACGCACTT	forward	for real-time PCR
OXH884	AT4G20780	CML42	CCACCGAAGAAAGAATCGTC	reverse	for real-time PCR
OXH329	AT2G03820	NMD3	CAATGACAGATGGAGAAGGTG	forward	for real-time PCR
OXH330	AT2G03820	NMD3	CTGAGAGAAACACAAGAGAAGC	reverse	for real-time PCR
OXH439	AT2G03820	NMD3	GATCTGCGCTCACCAGTAGAC	LP	for genotyping WiscDsLox257G09 (CS849934)
OXH440	AT2G03820	NMD3	TTCGTGTTCAAGAGGTTGTCC	RP	for genotyping WiscDsLox257G09 (CS849934)
OXH441			AACGTCCGCAATGTGTTATTAAGTTGTC	LB	for genotyping WISC line
OXH442	AT3G18780	ACTIN2	AATCACAGCACTTGCACCAAGC	forward	for real-time PCR
OXH443	AT3G18780	ACTIN2	CCTTGGAGATCCACATCTGCTG	reverse	for real-time PCR
